# Supplementary material for: Maximal expiratory pressure is associated with reinstitution of mechanical ventilation after successful unassisted breathing trials in tracheostomized patients with prolonged mechanical ventilation
Source: PLoS One. 2020 Mar 10;15(3):e0229935. doi: 10.1371/journal.pone.0229935 (PMC7064239; doi:10.1371/journal.pone.0229935)
Supplement: S2 File — Data of the cases included in the analysis of this study. (XLSX) [file pone.0229935.s002.xlsx]

## Sheet: S2
sn	age	sex	from_medical_icu	hypertension	chf	dm	neuro_dis	ckd	malignancy	cirrhosis	copd	dx_pneumonia	dx_postop	dx_ich_hi	dx_sepsis	dx_hf	dx_ards	dx_sci	tracheostomy	rrt	ino	prone	ecmo	extubate_failure	extubate_times	icuday	rccday	total_mvday	icu_mvday	rcc_mvday	apache_icu_in1	apache_icu_in2	apache_rcc_in	apache_rcc_out	liberation_protocol	stepwise_protocole	slow_protocol	out_rr	out_hr	out_map	out_fever	out_sbp	out_dbp	outcome_mortality	outcome_reconnect_in_60d	outcome_Interval_60	reconnection_before_discharge	time_to_reconnection	outcome_reconnection_interval
A1	64	2	0	0	1	0	0	1	0	0	0	0	0	0	0	1	1	0	2	0	0	0	0	0	1	40	19	33	20	13	10	10	17	17	0	1	0	20	89	75	0	109	59	0	1	10	1	10	10
A2	19	1	0	0	0	0	0	0	0	0	0	0	0	1	0	0	0	0	2	0	0	0	0	0	1	38	18	52	38	14	19	16	19	20	0	1	0	20	87	76	0	109	59	0	0	37	0		37
A3	57	2	0	0	0	0	0	0	0	0	0	0	0	1	0	0	0	0	2	0	0	0	0	0	2	10	16	21	10	11	17	20	14	18	0	1	0	20	92	87	0	134	64	0	0	16	0		16
A4	65	1	0	0	0	0	0	0	0	0	0	0	0	1	0	0	0	0	2	0	0	0	0	0	1	26	16	36	26	10	25	21	13	22	0	1	0	20	86	81	0	108	68	0	0	14	0		14
A5	58	1	1	0	0	0	0	0	1	0	0	1	0	0	0	0	0	0	2	0	0	0	0	0	1	28	12	39	34	5	20	23	11	17	0	1	0	21	63	81	0	119	62	0	0	15	0		15
A6	76	1	1	0	1	1	0	0	0	0	1	0	1	0	0	1	0	0	2	0	0	0	0	0	1	7	17	42	32	10	21	20	18	17	0	1	0	24	94	73	0	113	54	0	0	9	0		9
A7	87	1	1	0	0	0	0	0	0	0	0	1	0	0	0	0	0	0	2	0	0	0	0	1	2	16	18	27	16	11	25	17	11	26	0	1	0	20	79	75	0	96	64	0	0	14	0		14
A8	67	2	1	0	0	0	0	0	0	0	0	1	0	0	0	0	0	0	2	0	0	0	0	0	1	46	17	57	46	11	11	11	8	10	0	1	0	20	86	74	0	124	49	0	0	42	0		42
A9	60	1	0	0	0	0	0	0	0	0	0	0	0	1	0	0	0	0	2	0	0	0	0	1	2	26	19	38	26	12	14	14	6	13	0	1	0	18	82	99	0	138	80	0	0	16	0		16
A10	89	2	0	1	0	1	0	0	0	0	0	0	1	1	0	0	0	0	2	0	0	0	0	0	1	27	17	38	27	11	17	17	16	17	0	1	0	17	97	86	0	145	57	0	0	19	0		19
A11	61	1	1	0	0	0	0	0	0	0	0	1	0	0	1	0	0	0	2	0	0	0	0	1	2	24	42	60	24	36	20	25	11	23	0	1	0	20	81	108	0	136	94	0	1	2	1	2	2
A12	94	2	1	0	0	0	0	0	1	0	0	1	0	0	0	0	0	0	2	0	0	0	0	0	0	25	17	36	25	11	28	27	8	28	0	1	0	20	94	99	0	150	74	0	1	26	1	26	26
A13	74	1	1	0	0	0	0	0	1	0	1	1	0	0	0	0	0	0	2	0	0	0	0	0	1	21	28	41	21	20	21	21	21	19	0	0	1	26	100	67	0	95	53	1	1	1	1	1	1
A14	65	1	1	1	0	1	1	0	0	0	0	0	0	1	0	0	0	0	2	0	0	0	0	1	2	27	16	37	27	10	19	17	6	16	0	1	0	31	84	105	0	154	80	0	0	60	0		94
A15	80	2	0	0	1	0	0	1	0	0	0	0	0	0	0	1	0	0	2	0	0	0	0	0	1	26	14	36	26	10	20	21	24	15	0	1	0	18	72	94	0	159	62	0	0	44	0		44
A16	64	1	0	0	0	0	0	0	0	0	0	1	1	0	0	0	0	1	2	0	0	0	0	0	1	23	19	37	23	14	26	26	8	28	0	1	0	20	87	96	0	134	77	0	1	1	1	1	1
A17	79	1	1	1	1	0	0	1	0	0	0	0	0	1	0	0	0	0	2	0	0	0	0	0	1	33	14	42	33	9	19	18	11	18	0	1	0	27	81	92	0	152	62	0	0	29	0		29
A18	83	2	0	1	1	0	0	1	0	0	0	1	0	0	0	0	0	0	2	1	0	0	0	0	1	20	13	27	20	7	27	29	18	30	0	1	0	20	69	83	0	121	64	1	1	5	1	5	5
A19	87	1	1	1	1	0	0	1	0	0	0	1	0	0	1	0	0	0	2	1	0	0	0	1	2	61	10	84	80	4	29	25	16	19	0	1	0	17	69	83	0	132	58	0	0	14	0		14
A20	71	1	0	0	0	1	0	0	0	0	0	1	1	0	0	0	0	1	2	0	0	0	0	1	2	45	16	55	45	10	23	26	11	24	0	1	0	20	84	107	0	144	88	0	1	5	1	5	5
A21	72	2	0	0	0	1	0	0	0	0	0	0	1	1	0	0	0	0	2	0	0	0	0	0	1	13	15	22	13	9	13	12	11	14	0	1	0	20	112	105	0	150	83	0	0	60	0		73
A22	85	1	1	1	1	1	0	1	0	1	0	0	0	0	0	0	0	0	2	1	0	0	0	0	1	7	21	58	44	14	20	18	18	29	0	1	0	20	91	82	0	127	59	0	0	40	0		40
A23	80	2	1	0	0	0	1	0	0	0	0	1	0	0	0	0	0	0	2	0	0	0	0	0	1	22	18	34	22	12	18	18	22	22	0	1	0	20	80	68	0	113	45	0	0	13	0		13
A24	86	1	0	0	0	1	0	0	0	0	0	1	1	1	0	0	0	0	2	0	0	0	0	0	1	17	18	29	17	12	25	22	22	27	0	1	0	20	90	83	0	110	70	0	1	8	1	8	8
A25	94	2	1	0	0	1	1	0	0	0	0	0	0	0	1	0	0	0	2	0	0	0	0	1	2	21	35	49	21	28	21	20	18	19	0	1	0	22	94	89	0	143	62	0	0	18	0		18
A26	92	1	0	0	0	0	0	0	1	0	0	1	1	0	0	0	0	0	2	0	0	0	0	1	2	20	17	39	29	10	12	12	13	11	0	1	0	20	87	96	0	127	81	0	0	20	0		20
A27	87	1	1	0	1	0	1	1	1	0	0	1	0	0	0	0	1	0	2	0	1	0	0	0	1	46	15	55	46	9	34	22	16	11	0	1	0	20	82	73	0	108	56	0	0	14	0		14
A28	84	1	0	1	1	0	1	1	0	0	0	0	0	1	0	0	0	0	2	0	0	0	0	0	1	21	24	36	21	15	22	22	13	24	0	1	0	20	100	99	0	137	80	0	0	26	0		26
A29	59	1	0	0	0	0	0	0	0	0	0	1	0	0	0	0	0	0	2	0	0	0	0	1	2	25	15	34	25	9	21	19	11	12	0	1	0	24	116	89	0	116	76	0	0	32	0		32
A30	85	2	0	1	1	0	1	1	0	0	0	0	0	0	0	1	0	0	2	1	0	0	0	0	1	81	17	91	79	12	25	22	16	24	0	1	0	20	50	112	0	166	85	1	1	28	1	28	28
A31	69	1	1	1	0	1	1	0	0	0	0	0	0	1	0	0	0	0	2	0	0	0	0	0	1	21	6	22	21	1	11	11	18	17	0	1	0	28	80	105	0	155	80	0	0	26	0		26
A32	81	1	1	0	0	0	1	0	0	0	0	1	0	0	0	0	0	0	2	0	0	0	0	1	2	9	21	24	9	15	22	21	17	15	1	0	0	27	94	87	0	122	70	0	0	8	0		8
A33	43	2	1	0	0	0	0	0	1	0	0	1	0	0	0	0	0	0	2	0	0	0	0	0	1	22	14	32	22	10	18	18	9	11	0	1	0	30	110	92	0	125	76	0	0	14	0		14
A34	59	1	1	0	0	0	0	0	1	0	0	1	0	0	1	0	0	0	2	0	0	0	0	1	1	37	8	38	37	1	24	22	11	21	1	0	0	20	87	85	0	124	66	1	0	22	0		22
A35	72	1	0	1	1	1	1	0	0	0	0	0	1	0	0	0	0	1	2	0	0	0	0	0	1	20	18	32	20	12	10	9	8	15	0	1	0	15	82	104	0	151	81	0	0	20	0		20
A36	75	1	0	1	0	1	0	0	0	0	0	0	1	1	0	0	0	0	2	0	0	0	0	0	1	23	20	39	23	16	17	17	26	18	0	1	0	25	81	69	0	106	50	0	0	24	0		24
A37	73	1	1	0	1	0	0	1	0	0	0	1	0	0	0	0	0	0	2	0	0	0	0	1	2	29	22	45	29	16	17	17	12	28	0	0	1	20	95	63	0	94	48	0	0	22	0		22
A38	34	1	1	0	0	0	1	0	0	0	0	1	0	0	1	0	0	0	2	0	0	0	0	1	2	13	28	35	13	22	14	14	4	13	1	0	0	14	97	103	0	131	89	0	0	13	0		13
A39	54	1	0	0	0	1	0	0	1	0	0	0	1	1	0	0	0	0	2	0	0	0	0	0	1	71	17	69	57	12	11	11	17	15	0	1	0	25	92	93	0	128	76	0	0	18	0		18
A40	56	1	1	1	0	0	0	0	0	1	0	0	1	1	0	0	0	0	2	0	0	0	0	0	1	34	12	41	34	7	14	14	19	14	0	1	0	27	96	109	0	136	95	0	0	60	0		121
A41	24	1	1	0	0	0	0	1	1	0	0	0	0	0	0	0	0	0	2	1	0	0	0	0	1	63	4	61	61	0	21	21	7	9	0	1	0	14	108	96	0	137	76	1	1	51	1	51	51
A42	81	1	0	0	0	0	0	0	1	0	0	1	1	0	0	0	0	0	2	0	0	0	0	0	1	22	28	45	22	23	38	26	19	15	0	1	0	20	96	88	0	125	69	0	0	23	0		23
A43	42	1	0	0	0	0	0	0	0	0	0	0	1	1	0	0	0	0	2	0	0	0	0	0	1	43	7	45	43	2	19	19	9	17	1	0	0	20	78	119	0	142	108	0	0	14	0		14
A44	55	2	0	0	0	0	0	0	1	0	0	0	1	1	0	0	0	0	2	0	0	0	0	0	1	24	34	54	24	30	21	21	20	20	0	1	0	9	100	65	0	87	54	1	0	11	0		11
A45	53	1	1	0	0	0	0	0	0	0	0	1	0	0	1	0	0	0	2	1	0	0	0	0	1	19	8	21	13	8	19	19	12	16	0	1	0	24	81	101	0	148	78	0	0	23	0		23
A46	78	2	1	1	0	1	1	0	0	0	0	1	0	0	0	0	0	0	2	0	0	0	0	0	1	18	20	32	12	20	21	22	14	18	0	1	0	23	102	79	0	112	62	0	0	21	0		21
A47	56	1	0	0	0	0	0	0	0	0	0	1	1	0	1	0	0	0	2	0	0	0	0	0	1	29	15	40	25	15	11	11	8	12	0	1	0	31	133	79	0	106	66	0	0	42	0		42
A48	34	1	1	0	0	0	1	0	0	0	0	1	0	0	0	0	0	0	2	0	0	0	0	1	2	11	17	25	8	17	21	20	8	11	0	1	0	20	101	86	0	111	73	0	0	14	0		14
A49	20	1	1	0	1	1	0	0	0	0	0	1	0	0	0	0	0	0	2	0	0	0	0	0	1	22	11	26	15	11	30	20	15	11	0	1	0	25	123	68	0	108	48	0	0	41	0		41
A50	64	1	0	1	0	1	0	0	0	0	0	0	1	1	0	0	0	0	2	0	0	0	0	1	2	27	7	18	11	7	15	17	12	7	0	1	0	27	102	92	0	133	71	0	1	28	1	28	28
A51	83	1	1	1	1	0	0	0	1	0	0	1	0	0	0	1	0	0	2	0	0	0	0	1	2	49	19	63	44	19	20	20	16	16	0	0	1	20	76	83	0	133	58	1	0	16	0		16
A52	91	1	1	1	0	0	1	0	0	0	0	1	0	0	0	0	0	0	2	0	0	0	0	0	1	19	15	29	19	10	29	23	11	17	0	1	0	26	90	76	0	109	59	0	0	10	0		10
A53	61	2	0	1	0	1	0	0	0	0	0	0	1	1	0	0	0	0	2	0	0	0	0	1	2	26	8	28	26	2	21	21	7	17	1	0	0	22	92	79	0	109	64	0	0	25	0		25
A54	72	1	1	1	0	1	0	0	0	0	0	0	0	0	0	0	1	0	2	0	1	0	0	0	1	43	32	69	43	26	19	19	16	15	0	1	0	27	101	102	0	141	83	0	0	48	0		48
A55	75	1	0	0	0	0	0	0	0	0	0	1	1	0	0	0	0	0	2	0	0	0	0	1	2	76	7	76	76	0	18	18	7	19	0	1	0	22	92	81	0	112	66	0	0	49	0		49
A56	80	1	0	1	1	0	1	1	1	0	0	1	1	0	0	0	0	0	2	0	0	0	0	1	2	2	25	28	10	18	17	17	16	17	0	1	0	28	103	106	0	145	86	0	1	47	1	47	47
A57	35	1	0	1	0	0	0	1	0	0	0	0	1	1	0	0	0	0	2	0	0	0	0	0	1	21	10	25	21	4	25	25	10	12	0	1	0	31	78	110	0	149	91	0	0	18	0		18
A58	76	1	0	1	0	1	0	0	1	1	0	0	0	1	0	0	0	0	2	0	0	0	0	0	1	24	8	26	24	2	24	24	16	19	1	0	0	24	89	92	0	117	80	0	0	12	0		12
A59	73	1	1	0	0	0	0	1	0	0	0	1	0	0	1	0	0	0	2	1	0	0	0	0	1	20	7	21	20	1	20	21	8	18	1	0	0	25	86	72	0	119	49	1	1	32	1	32	32
A60	87	2	0	1	0	1	0	0	0	1	0	0	0	1	0	0	0	0	2	0	0	0	0	0	1	9	14	33	25	8	24	24	21	19	0	1	0	18	83	99	0	141	78	0	0	1	0		1
A61	79	1	1	0	1	0	0	1	0	0	0	0	0	0	0	1	0	0	2	1	0	0	0	0	1	26	22	40	26	14	27	26	15	27	0	1	0	12	70	66	0	94	52	0	0	32	0		32
A62	69	1	1	0	0	0	0	0	1	0	0	1	1	0	0	0	0	0	2	0	0	0	0	0	1	26	21	41	26	15	31	29	15	15	0	1	0	21	104	102	0	145	80	1	1	7	1	7	7
A63	80	2	1	1	1	1	0	1	0	0	0	1	0	0	0	0	0	0	2	0	0	0	0	1	2	49	14	45	36	9	22	26	16	23	0	1	0	24	103	72	0	116	50	0	0	31	0		31
A64	71	1	1	1	1	0	1	0	0	1	0	1	0	0	0	0	0	0	2	0	0	0	0	0	1	30	18	41	30	11	22	14	8	16	0	1	0	32	95	101	0	133	85	0	0	32	0		32
A65	76	1	1	0	0	1	0	0	1	0	0	1	0	1	0	0	0	0	2	0	0	0	0	1	2	16	27	37	16	21	21	19	17	18	0	1	0	18	84	99	0	136	81	0	1	9	1	9	9
A66	51	1	1	1	1	1	0	0	0	0	0	0	0	1	0	0	0	0	2	0	0	0	0	1	2	20	10	45	43	2	22	14	9	12	0	1	0	11	78	102	0	128	89	0	0	60	0		81
A67	67	1	1	1	0	0	0	0	0	0	0	1	0	0	0	0	0	0	2	0	0	0	0	0	1	28	15	38	28	10	27	20	17	15	0	1	0	19	83	91	0	111	81	0	0	18	0		18
A68	84	1	1	1	0	0	0	0	0	0	0	1	0	1	0	0	0	0	2	0	0	0	0	0	1	34	18	46	34	12	24	24	12	19	0	1	0	21	91	80	0	127	56	0	0	17	0		17
A69	59	1	0	1	1	1	0	1	0	0	0	0	0	0	1	0	0	0	2	0	0	0	1	0	1	39	28	61	39	22	31	22	20	21	0	0	1	20	96	73	0	108	55	1	1	8	1	8	8
A70	53	2	0	0	0	0	0	1	0	0	0	0	1	0	0	1	0	0	2	1	0	0	0	1	2	34	15	43	34	9	19	18	9	23	0	1	0	17	98	74	0	121	50	0	0	40	0		40
A71	61	2	0	0	0	0	0	0	0	0	0	0	0	1	0	0	0	0	2	0	0	0	0	1	2	12	12	24	19	5	26	14	10	12	1	0	0	25	107	89	0	134	67	0	1	15	1	15	15
A72	64	1	0	1	0	1	0	0	0	0	0	0	1	1	0	0	0	0	2	0	0	0	0	1	2	51	10	11	8	3	12	8	7	8	1	0	0	23	84	80	0	116	62	0	0	52	0		52
A73	65	1	1	0	0	0	1	0	0	0	0	1	0	0	1	0	0	0	2	0	0	0	0	1	2	16	15	25	16	9	29	19	12	16	0	1	0	27	83	110	0	150	90	0	0	14	0		14
A74	80	2	1	1	0	0	0	0	0	0	0	0	0	0	1	0	0	0	2	0	0	0	0	0	1	22	19	46	32	14	9	15	14	17	0	1	0	28	95	88	0	121	71	0	0	30	0		30
A75	78	2	0	1	0	0	0	0	0	0	0	0	1	1	0	0	0	0	2	0	0	0	0	0	1	39	8	42	39	3	23	20	12	15	1	0	0	16	88	84	0	143	55	0	0	60	0		63
A76	75	2	0	0	1	0	1	0	0	0	0	0	1	1	0	0	0	0	2	0	0	0	0	0	1	26	7	28	26	2	29	20	13	20	1	0	0	23	82	88	0	120	72	0	0	17	0		17
A77	75	2	1	0	0	0	0	0	1	0	0	1	0	0	0	0	0	0	2	0	0	0	0	0	1	31	19	51	34	17	28	21	10	17	0	1	0	20	92	91	0	136	69	0	0	14	0		14
A78	77	1	0	1	1	0	1	1	1	0	0	0	0	0	0	0	0	0	2	0	0	0	0	0	1	69	25	81	63	18	26	16	20	18	0	1	0	25	111	95	0	135	75	0	0	60	0		60
A79	68	2	0	0	1	0	0	1	0	0	0	0	0	0	0	0	1	0	2	1	0	0	1	1	2	62	13	70	62	8	29	26	11	18	1	0	0	15	85	94	0	145	68	0	1	6	1	6	6
A80	69	1	0	1	0	1	0	1	0	0	0	0	0	1	0	0	0	0	2	0	0	0	0	0	1	19	12	26	19	7	27	21	19	20	0	1	0	28	108	71	1	110	52	0	1	1	1	1	1
A81	90	1	1	1	1	0	1	0	0	0	1	1	0	0	0	0	0	0	2	0	0	0	0	1	2	16	14	23	16	7	17	14	9	15	1	0	0	24	107	71	0	96	59	0	1	1	1	1	1
A82	55	2	1	0	0	0	0	0	1	0	0	1	0	0	0	0	0	0	2	0	0	0	0	0	1	22	18	41	28	13	23	12	18	12	0	1	0	26	68	103	0	131	89	0	1	9	1	9	9
A83	48	2	0	0	0	0	0	0	0	0	0	1	0	0	0	0	0	0	2	0	0	0	0	0	1	14	9	13	11	2	13	10	7	11	1	0	0	22	85	88	0	122	71	0	0	60	0		61
A84	50	2	1	0	0	0	0	1	0	0	0	1	0	0	1	0	0	0	2	1	0	0	0	0	1	22	28	44	22	22	23	14	15	16	0	1	0	17	101	87	0	106	77	0	0	14	0		14
A85	83	2	0	0	0	1	0	0	1	1	0	1	0	0	0	0	0	0	2	0	0	0	0	0	1	70	10	75	70	5	32	25	16	16	1	0	0	20	90	99	0	151	73	0	1	1	1	1	1
A86	71	1	1	1	0	0	1	0	0	0	0	1	0	0	1	0	0	0	2	0	0	0	0	0	1	20	12	34	29	5	19	21	22	16	1	0	0	32	91	87	0	100	80	0	0	30	0		30
A87	54	2	1	0	0	0	0	1	1	0	0	1	0	0	0	0	0	0	2	0	0	0	0	0	1	11	24	34	15	19	23	17	19	17	0	1	0	17	125	75	0	102	62	0	1	0	1	0	0
A88	72	2	1	0	0	0	0	1	0	0	0	1	0	0	0	0	0	0	2	0	0	0	0	0	1	13	17	24	13	11	36	23	21	18	0	1	0	16	63	83	0	114	67	0	0	9	0		9
A89	62	1	1	0	0	0	0	1	0	1	0	0	0	0	1	0	0	0	2	1	0	0	0	0	1	37	18	46	37	9	27	14	13	21	0	1	0	17	85	87	0	124	69	0	0	14	0		14
A90	79	2	0	0	0	0	0	1	1	0	0	1	0	0	1	0	0	0	2	1	0	0	0	0	1	7	4	46	46	0	30	15	11	17	1	0	0	17	89	88	0	121	71	0	0	47	0		47
A91	36	1	1	0	0	0	0	0	0	0	0	1	0	0	0	0	0	0	2	0	0	0	0	1	2	18	18	27	15	12	16	12	5	14	0	1	0	20	100	78	0	104	65	0	0	30	0		30
A92	92	1	1	0	0	0	0	1	0	0	1	1	0	0	1	0	0	0	2	0	0	0	0	0	1	22	13	30	22	8	31	24	8	17	1	0	0	23	80	81	0	118	62	0	1	8	1	8	8
A93	79	2	1	1	1	0	1	1	0	0	0	0	0	1	0	0	0	0	2	1	0	0	0	0	1	27	19	37	22	15	28	20	12	17	0	1	0	18	105	84	0	130	61	0	0	30	0		30
A94	45	2	0	0	0	0	0	0	0	0	0	0	1	1	0	0	0	0	2	0	0	0	0	0	1	20	25	41	20	21	21	23	8	13	1	0	0	22	76	73	0	98	61	0	0	53	0		53
A95	55	1	1	1	0	0	0	1	0	0	0	0	0	0	0	0	1	0	2	1	0	0	1	0	1	77	23	101	82	19	24	36	8	16	0	1	0	16	104	104	0	134	89	0	0	60	0		120
A96	53	1	1	0	1	0	0	1	0	0	0	1	0	0	1	0	0	0	2	1	0	0	0	0	1	28	22	59	42	17	29	26	19	20	0	1	0	24	81	115	0	177	84	0	0	20	0		20
A97	54	2	0	0	1	1	0	1	0	0	0	1	0	0	0	0	0	0	2	0	0	0	0	1	2	39	13	62	55	7	19	13	14	17	1	0	0	22	68	88	0	146	59	0	0	14	0		14
A98	65	2	0	1	0	0	0	0	0	0	0	0	0	1	0	0	0	0	2	0	0	0	0	1	2	20	44	62	20	42	23	29	13	18	1	0	0	18	70	80	0	112	64	0	0	7	0		7
A99	69	2	1	0	1	0	0	1	0	0	0	1	0	0	0	0	0	0	2	1	0	0	0	0	1	33	15	42	33	9	30	22	19	22	0	1	0	19	94	86	0	112	73	1	1	1	1	1	1
A100	57	2	1	0	1	1	0	1	0	0	0	0	0	0	0	1	0	0	2	0	0	0	0	1	2	29	33	56	29	27	25	10	10	13	0	1	0	18	102	86	0	117	71	0	0	14	0		14
A101	75	1	1	0	0	0	1	0	0	0	0	1	0	0	1	0	0	0	2	0	0	0	0	0	1	16	11	21	16	5	22	15	13	17	1	0	0	25	74	74	0	107	57	0	0	60	0		75
A102	87	1	1	0	0	0	1	0	0	0	0	1	0	0	0	0	0	0	2	0	0	0	0	0	1	37	23	54	37	17	26	21	12	18	0	1	0	16	84	89	0	107	80	0	0	24	0		24
A103	84	1	0	1	0	1	0	0	0	1	0	1	1	0	0	0	0	0	2	0	0	0	0	1	3	19	11	24	19	5	25	20	14	17	1	0	0	23	79	93	0	108	86	0	0	23	0		23
A104	86	1	1	0	0	1	0	1	1	0	0	1	0	0	0	0	0	0	2	0	0	0	0	0	1	15	12	21	15	6	35	25	26	22	0	1	0	33	79	76	0	127	50	1	0	16	0		16
A105	81	1	0	0	1	1	0	1	0	0	1	1	0	0	1	1	0	0	2	0	0	0	0	0	1	27	21	40	24	16	26	22	23	21	0	1	0	15	88	78	0	129	52	0	1	28	1	28	28
A106	79	2	0	1	1	1	1	1	0	0	1	1	0	0	0	0	0	0	2	0	0	0	0	1	2	16	21	46	30	16	34	26	11	23	0	1	0	21	97	93	0	128	75	0	0	50	0		50
A107	89	2	1	1	1	0	0	0	0	0	0	0	0	0	0	1	1	0	2	0	0	0	0	0	1	19	20	34	19	15	23	26	23	17	0	1	0	22	71	77	0	130	51	0	0	40	0		40
A108	76	2	1	0	0	0	0	0	1	0	0	1	0	0	0	0	0	0	2	0	0	0	0	1	2	19	21	32	19	13	34	23	17	17	0	1	0	14	68	78	0	117	58	0	0	32	0		32
A109	74	1	1	0	0	0	0	0	0	0	1	1	0	0	0	0	0	0	2	0	0	0	0	0	1	32	40	66	32	34	27	22	9	14	0	1	0	27	93	103	0	142	83	0	0	36	0		36
A110	68	1	1	0	0	0	0	0	1	1	0	1	0	0	0	0	0	0	2	0	0	0	0	0	1	56	22	73	56	17	29	24	17	17	0	1	0	32	100	107	0	129	96	0	0	60	0		62
A111	73	1	0	0	1	0	0	1	0	1	0	0	1	0	1	1	0	0	2	1	0	0	0	1	2	26	37	58	26	32	32	16	21	23	0	1	0	22	82	78	0	134	50	1	1	5	1	5	5
A112	64	1	0	0	0	0	0	0	1	1	0	0	0	0	0	0	0	0	2	0	0	0	0	1	2	35	14	44	35	9	20	17	13	16	0	1	0	13	113	104	0	136	88	0	0	40	0		40
A113	65	1	1	0	0	0	0	1	0	0	0	1	0	0	0	0	0	0	2	0	0	0	0	0	1	25	15	35	25	10	18	14	14	16	0	1	0	25	95	73	0	101	59	0	0	60	0		89
A114	84	1	1	1	1	1	1	0	0	1	0	0	0	0	0	0	1	0	2	0	1	0	0	0	1	37	23	54	37	17	30	27	17	24	0	1	0	22	106	93	0	112	84	1	1	1	1	1	1
A115	90	1	1	0	1	0	0	0	1	0	0	1	0	0	0	0	0	0	2	0	0	0	0	0	1	35	21	50	35	15	33	21	14	21	0	1	0	21	76	84	0	142	55	1	1	1	1	1	1
A116	91	1	0	1	1	1	0	1	0	0	0	0	1	1	0	0	0	0	2	0	0	0	0	0	1	21	9	25	21	4	31	17	20	21	1	0	0	20	80	71	0	114	49	0	1	1	1	1	1
A117	84	2	1	0	1	0	0	1	0	0	0	1	0	0	0	0	0	0	2	0	0	0	0	0	1	31	14	41	31	10	13	16	16	21	0	1	0	22	80	94	0	157	62	0	0	60	0		80
A118	68	1	1	0	0	0	0	0	1	1	0	1	0	0	0	0	0	0	2	0	0	0	0	0	1	66	8	16	14	2	33	22	18	22	1	0	0	21	79	68	0	105	50	0	0	60	0		62
A119	58	1	1	0	0	0	0	0	0	0	0	1	0	0	1	0	0	0	2	0	0	0	0	0	1	56	18	68	56	12	26	28	15	18	0	1	0	22	102	94	0	131	76	0	0	60	0		106
A120	52	2	0	0	1	0	1	0	0	0	0	0	1	0	0	1	0	0	2	0	0	0	0	0	1	67	8	69	67	2	24	19	18	18	1	0	0	11	83	86	0	112	73	0	0	41	0		41
A121	79	1	1	0	1	0	0	1	0	0	0	1	0	0	0	0	0	0	2	0	0	0	0	1	2	19	28	38	19	19	0	27	13	21	0	1	0	20	82	87	0	122	69	1	0	20	0		20
A122	18	1	0	0	0	0	0	0	0	0	0	0	1	1	0	0	0	0	2	0	0	0	0	0	1	10	9	16	10	6	16	21	13	9	0	1	0	22	106	93	0	123	78	0	1	12	1	12	12
A123	65	1	1	0	0	0	0	0	0	0	0	1	0	0	1	0	0	0	2	0	0	0	0	0	1	25	10	87	82	5	18	14	14	16	0	1	0	15	84	109	0	144	92	0	1	30	1	30	30
A124	31	1	0	0	0	0	0	0	0	0	0	0	1	0	0	0	0	0	2	0	0	0	0	0	1	29	6	30	29	1	14	16	6	10	0	1	0	19	83	76	0	117	56	0	0	44	0		44
A125	77	1	0	0	0	0	0	0	1	0	0	1	0	1	0	0	0	0	2	0	0	0	0	0	1	22	14	32	22	10	28	24	18	15	0	1	0	18	75	95	0	137	74	0	1	8	1	8	8
A126	34	2	1	0	0	0	1	0	0	0	0	1	0	0	1	0	0	0	2	1	0	0	0	0	1	48	10	53	48	5	26	38	17	13	0	1	0	19	114	102	0	128	89	0	1	4	1	4	4
A127	65	2	1	0	0	0	0	0	1	0	0	0	0	0	1	0	0	0	2	0	0	0	0	0	1	54	21	70	54	16	25	21	20	15	0	1	0	11	82	88	0	123	70	0	0	60	0		79
A128	74	1	0	1	1	0	1	0	0	0	0	0	1	1	0	0	0	0	2	0	0	0	0	0	1	24	7	26	24	2	30	23	18	18	1	0	0	28	89	77	0	116	58	0	1	6	1	6	6
A129	88	1	1	0	1	0	0	0	0	0	1	1	0	0	0	0	0	0	2	0	0	0	0	0	1	27	9	31	26	5	26	23	15	16	1	0	0	17	97	95	0	152	66	0	0	60	0		103
A130	18	1	0	0	0	1	0	0	0	0	0	0	0	1	1	0	0	0	2	0	0	0	0	0	1	18	7	60	58	2	26	20	11	14	1	0	0	16	78	89	0	114	76	0	0	29	0		29
A131	68	2	1	0	0	0	1	0	0	0	0	0	0	1	1	0	0	0	2	0	0	0	0	1	2	14	13	22	14	8	29	22	18	17	0	1	0	21	98	80	0	105	68	0	1	2	1	2	2
A132	71	2	0	0	0	0	1	0	1	0	0	0	1	0	0	0	0	0	2	0	0	0	0	0	1	22	15	31	22	9	26	26	25	19	0	1	0	21	100	106	0	137	90	0	1	8	1	8	8
A133	84	1	0	0	1	0	0	1	0	0	0	0	0	0	0	1	0	0	2	1	0	0	0	0	1	36	31	62	36	26	28	21	11	17	0	1	0	26	82	96	0	119	85	0	0	60	0		142
A134	52	1	1	0	0	0	0	0	0	0	0	1	0	0	0	0	0	0	2	0	0	0	0	0	1	13	8	69	64	5	14	19	13	15	0	1	0	26	118	65	0	96	50	1	0	51	0		51
A135	63	1	1	0	0	0	0	1	1	0	0	1	0	0	1	0	0	0	2	1	0	0	0	0	1	72	24	92	74	18	17	23	17	18	0	0	1	20	86	72	0	99	59	0	0	60	0		240
A136	64	1	1	0	1	0	1	0	0	0	0	1	0	0	0	0	0	0	2	0	0	0	0	0	1	20	8	22	20	2	22	23	15	12	1	0	0	28	108	96	0	156	66	1	1	6	1	6	6
A137	90	2	1	1	0	1	1	0	0	0	0	1	0	0	1	0	0	0	2	1	1	0	0	0	1	19	28	41	19	22	27	29	19	25	1	0	0	20	82	71	0	133	40	0	1	18	1	18	18
A138	85	1	1	1	0	0	1	0	0	1	0	1	0	0	0	1	0	0	2	0	0	0	0	0	2	40	14	118	109	9	19	19	16	21	1	0	0	35	67	69	0	120	43	0	0	27	0		27
A139	75	2	1	0	0	1	0	0	0	0	0	0	0	0	1	0	1	0	2	0	0	0	1	0	1	25	8	63	60	3	17	14	7	15	1	0	0	24	94	95	0	125	80	0	0	39	0		39
A140	80	1	0	0	0	0	0	0	1	0	0	0	1	1	0	0	0	0	2	0	0	0	0	0	1	14	19	27	14	13	0	31	25	21	0	1	0	27	114	82	0	109	69	0	1	7	1	7	7
A141	75	1	0	0	1	0	1	0	0	0	1	1	1	0	0	0	0	0	2	0	0	0	0	1	3	32	9	27	25	2	31	24	10	19	1	0	0	33	87	89	0	158	54	0	1	1	1	1	1
A142	43	2	1	0	0	0	0	0	1	0	0	0	0	0	1	1	0	0	2	0	0	0	0	0	1	51	21	67	51	16	18	18	14	11	0	1	0	19	133	99	1	140	79	1	1	25	1	25	25
A143	67	1	0	1	1	1	1	0	0	0	0	1	1	0	0	0	0	0	2	1	1	0	0	1	2	30	6	31	30	1	0	16	11	16	1	0	0	28	60	86	0	123	67	0	0	34	0		34
A144	64	2	0	0	1	1	0	0	0	0	0	1	1	0	0	0	0	0	2	0	0	0	0	1	3	22	10	71	66	5	31	25	21	17	1	0	0	16	70	87	0	127	67	0	1	27	1	27	27
A145	72	1	1	0	0	0	1	0	0	0	0	1	0	0	1	0	0	0	2	0	0	0	0	0	1	10	8	12	10	2	26	19	15	16	1	0	0	37	79	93	0	133	73	0	1	2	1	2	2
A146	59	1	0	1	0	0	0	1	0	0	0	0	0	0	1	0	0	0	2	1	0	0	0	0	1	20	19	46	34	12	26	23	19	19	0	1	0	17	110	111	0	148	92	0	0	60	0		114
A147	74	1	1	1	1	0	0	0	0	0	0	0	0	0	0	0	1	0	2	0	0	1	0	0	1	9	17	46	34	12	10	10	11	16	1	0	0	21	67	89	0	132	67	0	0	60	0		67
A148	58	2	0	0	1	0	0	0	0	1	0	1	0	0	0	0	0	0	2	1	0	0	0	0	1	162	7	165	162	3	15	12	22	14	1	0	0	32	108	85	0	106	74	0	0	60	0		64
A149	61	1	0	1	0	1	0	1	0	0	0	0	1	1	0	0	0	0	2	1	0	0	0	1	2	21	9	23	21	2	24	22	21	18	1	0	0	16	83	92	0	126	75	0	0	4	0		4
A150	87	2	1	0	1	0	0	1	0	0	0	1	0	0	0	0	0	0	2	0	0	0	0	0	1	24	14	34	24	10	23	19	16	15	1	0	0	18	68	80	0	120	60	0	0	60	0		79
A151	19	2	1	0	0	0	1	0	0	1	0	0	0	0	1	0	0	0	2	0	0	0	0	0	1	21	7	59	57	2	13	13	13	11	1	0	0	23	104	73	0	106	56	0	0	60	0		174
A152	77	1	1	0	1	0	1	0	1	0	1	1	0	0	0	0	0	0	2	0	0	0	0	0	1	19	27	43	19	24	29	22	16	16	1	0	0	18	91	108	0	149	87	0	0	24	0		24
A153	77	2	1	1	0	1	0	1	0	0	0	1	0	0	1	0	0	0	2	0	0	0	0	0	1	16	21	33	17	16	31	30	13	22	1	0	0	12	86	93	0	124	77	0	0	13	0		13
A154	73	2	1	1	0	0	0	0	0	0	0	0	0	0	0	0	1	0	2	0	0	1	0	0	1	17	9	20	17	3	17	17	15	10	1	0	0	26	106	96	0	141	74	1	1	1	1	1	1
A155	73	1	0	0	0	0	0	0	1	0	0	0	1	1	0	0	0	0	2	0	0	0	0	1	3	21	8	32	30	2	25	18	16	17	1	0	0	16	104	98	0	139	77	0	0	60	0		64
A156	71	1	1	0	0	1	0	0	0	0	0	0	0	1	0	0	0	0	2	0	0	0	0	0	1	22	12	68	64	4	22	19	20	19	1	0	0	22	88	87	0	124	69	0	0	27	0		27
A157	70	1	0	1	0	1	1	0	0	0	0	1	1	1	0	0	0	0	2	0	0	0	0	0	1	2	8	45	43	2	23	16	14	16	1	0	0	18	101	114	0	164	89	0	0	27	0		27
A158	35	2	1	0	0	0	0	0	1	1	0	0	0	0	0	0	1	0	2	0	1	0	0	0	1	75	27	97	75	22	20	24	15	9	0	1	0	23	99	108	0	133	95	0	1	17	1	17	17
A159	79	2	0	1	0	0	0	0	0	0	0	0	1	1	0	0	0	0	2	0	0	0	0	1	2	15	15	34	24	10	28	22	17	19	1	0	0	14	64	94	0	139	71	0	0	60	0		62
A160	43	1	1	0	0	0	0	0	0	0	0	0	1	0	0	0	0	0	2	0	0	0	0	1	2	13	10	18	13	5	16	12	17	10	1	0	0	12	83	104	0	133	90	0	1	24	1	24	24
A161	53	1	0	1	0	0	1	0	0	0	0	0	1	1	0	0	0	0	2	0	0	0	0	1	2	14	20	34	21	13	17	16	6	15	1	0	0	25	100	99	0	123	87	0	0	60	0		79
A162	79	2	0	0	1	0	0	0	0	0	0	0	1	0	0	1	0	0	2	0	0	0	0	1	3	31	25	51	31	20	29	17	9	15	0	1	0	24	80	85	0	133	61	0	1	0	1	0	0
A163	83	1	0	1	0	1	0	1	1	0	0	1	1	0	0	0	0	0	2	1	0	0	0	0	1	18	41	59	18	41	30	22	21	21	0	1	0	20	47	75	0	128	48	0	1	0	1	0	0
A164	87	1	1	1	0	0	1	0	0	0	0	1	0	0	0	0	0	0	2	0	0	0	0	0	1	11	38	79	48	31	20	11	13	17	0	1	0	13	91	103	0	150	80	0	0	7	0		7
A165	93	2	0	1	0	0	1	0	1	0	0	1	1	0	0	0	0	0	2	0	0	0	0	0	1	30	24	48	30	18	35	21	17	16	0	1	0	19	89	103	0	131	89	0	0	7	0		7
A166	65	1	0	0	0	0	1	0	0	0	0	0	1	1	0	0	0	0	2	0	0	0	0	0	1	13	19	17	5	12	18	9	18	12	0	1	0	16	62	73	0	107	56	0	0	53	0		53
A167	62	1	0	0	0	0	0	0	1	0	0	0	1	1	0	0	0	0	2	0	0	0	0	1	3	16	10	10	7	3	15	9	19	7	1	0	0	25	70	82	0	116	65	0	0	49	0		49
A168	81	1	0	1	1	1	0	1	0	0	0	1	0	0	0	0	0	0	2	0	0	0	0	0	1	37	22	26	13	13	29	22	10	19	0	1	0	17	96	83	0	120	64	0	0	14	0		14
A169	46	2	0	0	0	0	0	0	1	0	0	1	1	0	0	0	0	0	2	0	0	0	0	1	3	13	21	28	13	15	16	13	17	13	1	0	0	30	80	71	0	104	54	0	0	56	0		56
A170	91	2	0	1	0	1	1	0	0	0	0	0	1	0	0	0	0	0	2	0	0	0	0	0	1	27	30	41	16	25	33	23	16	22	0	1	0	26	78	82	0	134	56	0	0	21	0		21
A171	23	1	1	0	0	0	0	0	0	0	0	1	0	1	0	0	0	0	2	0	0	0	0	0	1	22	37	55	22	33	15	15	7	9	0	1	0	24	105	81	0	102	71	0	0	60	0		67
A172	87	2	0	1	0	0	1	0	0	0	0	0	1	1	0	0	0	0	2	0	0	0	0	1	2	31	7	32	31	1	31	16	17	16	0	1	0	24	74	93	0	143	68	0	1	7	1	7	7
A173	73	2	1	0	0	0	0	1	0	0	0	1	0	0	0	0	0	0	2	1	0	0	0	0	1	10	24	33	14	19	32	27	19	26	0	0	1	20	104	70	0	123	43	0	0	18	0		18
A174	74	1	0	1	0	0	1	0	0	0	0	0	1	1	0	0	0	0	2	0	0	0	0	0	1	50	10	61	58	3	24	17	15	14	1	0	0	20	90	79	0	110	63	0	0	12	0		12
A175	65	1	0	0	1	1	0	0	0	0	0	0	1	1	0	0	0	0	2	0	0	0	0	0	1	60	8	64	60	4	25	18	16	18	1	0	0	18	77	83	0	111	69	0	0	36	0		36
A176	89	1	1	0	1	0	1	0	0	0	1	1	0	0	0	0	0	0	2	0	0	0	0	0	1	13	30	37	15	22	22	22	19	19	0	1	0	18	78	71	0	109	52	0	0	19	0		19
A177	63	1	1	0	0	0	0	1	1	0	0	1	0	0	1	0	0	0	2	0	0	0	0	0	1	15	8	17	14	3	30	27	17	10	1	0	0	20	98	68	0	93	55	0	0	60	0		70
A178	75	1	1	1	0	0	0	1	1	0	0	1	0	0	0	0	0	0	2	1	0	0	0	0	1	36	28	59	36	23	36	29	16	22	0	0	1	21	94	99	0	150	74	0	0	60	0		98
A179	73	1	1	0	0	0	0	0	1	0	0	1	0	0	1	0	0	0	2	0	0	0	0	1	2	26	30	47	26	21	28	24	26	14	0	1	0	18	68	77	0	92	70	0	0	60	0		75
A180	95	2	1	1	1	0	1	0	0	1	0	1	0	0	0	0	0	0	2	1	0	0	0	0	1	9	25	28	9	19	18	22	24	24	0	1	0	20	66	65	0	105	45	0	1	6	1	6	6
A181	70	1	1	0	0	0	0	0	1	0	1	1	0	0	0	0	0	0	2	0	0	0	0	1	2	21	8	24	21	3	14	18	11	16	1	0	0	24	82	92	0	111	83	0	1	19	1	19	19
A182	77	2	1	0	0	0	0	0	0	1	0	1	0	0	1	0	1	0	2	1	0	0	0	0	1	26	8	30	26	4	23	28	26	23	1	0	0	20	80	67	0	102	49	0	1	14	1	14	14
A183	80	2	1	1	1	1	0	0	0	0	0	1	0	0	0	0	0	0	2	0	0	0	0	0	1	15	33	41	15	26	24	18	18	17	0	1	0	20	92	101	0	134	84	0	0	11	0		11
A184	68	2	1	1	1	1	0	1	0	0	0	1	0	0	0	1	0	0	2	1	0	0	0	1	2	32	17	44	32	12	28	25	13	19	0	1	0	22	92	85	0	157	49	1	1	15	1	15	15
A185	77	2	1	0	1	1	1	1	0	0	0	1	0	0	1	0	0	0	2	0	0	0	0	0	1	28	8	29	28	1	31	30	13	23	1	0	0	16	78	76	0	105	62	0	1	10	1	10	10
A186	95	2	1	1	1	0	1	0	0	1	0	1	0	0	0	0	0	0	2	1	0	0	0	0	1	56	13	93	86	7	31	27	8	18	0	1	0	21	86	92	0	135	71	0	0	60	0		83
A187	67	1	0	0	0	0	0	0	0	0	0	0	1	1	0	0	0	1	2	0	0	0	0	0	1	29	6	30	29	1	22	18	18	14	1	0	0	22	72	99	0	152	73	0	1	14	1	14	14
A188	84	1	1	1	0	0	0	1	1	0	0	1	1	0	1	0	0	0	2	1	0	0	0	1	2	19	20	33	19	14	23	17	20	21	1	0	0	19	55	75	0	138	43	1	1	21	1	21	21
A189	77	2	1	0	0	1	1	1	0	0	0	1	0	0	0	0	0	0	2	1	0	0	0	1	2	13	33	36	13	23	39	26	19	21	0	1	0	20	79	90	0	163	54	0	1	1	1	1	1
A190	76	1	1	1	1	0	0	1	1	0	0	1	0	0	0	1	0	0	2	1	0	0	0	0	1	22	13	28	22	6	33	26	0	21	1	0	0	13	59	89	0	142	63	0	1	5	1	5	5
A191	70	1	1	0	0	0	0	0	0	0	1	1	0	0	0	0	0	0	2	0	0	0	0	1	2	13	8	15	13	2	14	18	17	16	1	0	0	27	77	77	0	104	64	0	1	3	1	3	3
A192	64	1	0	0	0	0	0	0	0	0	0	1	0	0	0	0	0	1	2	1	0	0	0	1	2	13	22	28	13	15	18	16	11	12	0	1	0	18	73	89	0	130	69	0	1	7	1	7	7
A193	70	2	0	0	1	0	0	1	0	0	0	0	0	1	0	0	0	0	2	1	0	0	0	0	1	17	20	32	17	15	29	27	23	26	1	0	0	34	112	110	0	149	91	0	1	21	1	21	21
A194	68	1	1	1	1	1	0	1	0	0	0	0	0	0	0	1	0	0	2	0	0	0	0	0	1	44	11	50	44	6	23	17	20	20	1	0	0	16	69	78	0	124	55	0	0	44	0		44
A195	71	2	1	0	0	1	1	0	0	0	0	1	0	0	0	0	0	0	2	1	1	0	0	0	1	27	11	32	27	5	35	27	27	24	1	0	0	19	89	81	0	124	60	1	1	2	1	2	2
A196	77	2	1	0	0	0	0	0	0	1	0	1	0	0	0	0	0	0	2	0	0	0	0	0	1	19	27	43	21	22	23	28	24	19	1	0	0	14	72	99	0	149	74	0	0	15	0		15
A197	71	1	1	1	0	1	1	0	0	0	0	0	0	1	0	0	0	0	2	0	0	0	0	0	1	23	26	44	23	21	21	17	16	15	1	0	0	24	110	96	0	138	75	0	0	52	0		52
A198	85	1	0	1	0	0	0	1	1	0	0	1	0	0	1	0	0	0	2	1	0	0	0	1	3	1	11	26	20	6	22	15	15	21	0	1	0	28	80	66	0	96	51	1	1	3	1	3	3
A199	61	1	0	1	0	0	1	0	0	0	0	1	1	0	0	0	0	0	2	0	0	0	0	0	1	37	26	57	36	21	19	17	17	14	0	1	0	24	75	72	0	108	54	0	0	60	0		77
A200	69	1	1	0	1	0	1	0	1	0	0	1	0	0	0	0	0	0	2	0	0	0	0	1	3	22	10	27	22	5	24	14	17	17	1	0	0	28	104	87	0	123	69	0	0	13	0		13
A201	71	2	1	0	0	1	1	0	0	0	0	1	0	0	0	0	0	0	2	1	0	0	0	0	1	14	10	18	14	4	35	27	16	13	1	0	0	24	88	86	0	122	68	1	1	1	1	1	1
A202	80	2	1	0	0	0	0	0	1	0	1	1	0	0	0	0	0	0	2	1	0	0	0	0	1	28	21	82	65	17	27	28	28	27	0	1	0	22	101	104	0	116	98	1	0	1	0		1
A203	52	2	1	0	0	0	0	0	0	1	0	1	0	0	1	0	0	0	2	0	0	0	0	0	1	23	9	26	23	3	33	20	17	16	1	0	0	11	100	96	0	137	76	1	1	2	1	2	2
A204	66	1	0	0	0	0	0	0	1	0	0	1	0	0	0	0	0	0	2	1	0	0	0	1	2	20	8	23	20	3	25	14	9	14	1	0	0	15	77	90	0	113	79	0	0	12	0		12
A205	90	2	1	0	1	1	1	0	0	0	0	1	1	0	0	0	0	0	2	0	0	0	0	0	1	44	20	59	44	15	32	23	17	19	0	1	0	18	70	84	0	127	62	0	0	60	0		177
A206	79	2	0	1	1	1	1	0	1	0	0	1	0	0	0	0	0	0	2	0	0	0	0	0	1	21	23	38	21	17	25	19	17	20	0	1	0	22	99	96	0	107	90	0	0	15	0		15
A207	79	1	1	1	0	1	0	0	0	0	0	1	0	0	0	0	0	0	2	0	0	0	0	0	1	33	25	50	33	17	25	21	18	16	0	1	0	23	84	83	0	131	59	0	0	30	0		30
A208	79	2	1	0	1	0	0	0	0	0	0	1	0	0	0	0	0	0	2	1	0	0	0	1	2	25	18	37	25	12	13	11	14	15	0	1	0	27	116	108	0	141	91	0	0	28	0		28
A209	69	2	0	0	1	0	1	1	0	0	0	0	1	0	1	1	0	0	2	0	0	0	0	0	1	23	6	23	23	0	31	23	15	20	1	0	0	22	67	91	0	142	65	0	0	60	0		112
A210	56	2	1	0	1	0	0	1	0	0	0	1	0	0	0	0	0	0	2	1	0	0	0	1	2	35	11	35	33	2	8	11	11	16	1	0	0	22	88	107	0	158	81	0	0	11	0		11
A211	96	1	1	1	1	0	0	1	0	0	0	1	1	0	1	0	0	0	2	0	0	0	0	0	1	18	11	24	18	6	30	23	15	18	1	0	0	25	69	72	0	133	42	0	1	5	1	5	5
A212	85	1	1	0	1	0	1	0	0	0	0	0	0	0	0	1	0	0	2	0	0	0	0	1	3	17	20	31	17	14	13	12	14	16	1	0	0	30	95	85	0	119	68	0	0	15	0		15
A213	75	2	1	1	1	1	1	1	0	0	0	1	0	0	0	0	0	0	2	0	0	0	0	0	1	12	25	32	12	20	26	20	20	21	1	0	0	22	85	79	0	124	57	0	1	58	1	58	58
A214	80	2	1	0	1	0	0	0	0	0	0	0	0	0	0	1	0	0	2	0	0	0	0	0	1	13	18	25	13	12	24	30	14	16	0	1	0	18	79	76	0	124	52	0	0	11	0		11
A215	78	1	1	1	0	1	0	0	1	0	1	1	0	0	0	0	0	0	2	0	0	0	0	0	1	1	28	71	49	22	19	16	16	19	0	1	0	13	106	72	0	121	47	0	1	8	1	8	8
A216	73	1	0	0	1	0	0	1	0	0	0	0	0	0	0	1	0	0	2	1	0	0	0	1	3	60	12	65	54	11	22	24	24	18	0	1	0	21	85	65	0	108	44	0	1	1	1	1	1
A217	23	1	0	0	0	0	0	0	0	0	0	0	1	1	0	0	0	0	2	1	0	0	0	0	1	27	8	30	27	3	22	13	11	10	1	0	0	24	88	73	0	114	52	0	0	3	0		3
A218	75	1	0	0	1	0	1	0	0	0	0	0	0	1	0	0	0	0	2	1	0	0	0	1	2	20	8	23	20	3	24	18	15	18	1	0	0	18	73	94	0	137	73	0	1	2	1	2	2
A219	90	1	0	0	1	0	0	0	0	0	0	1	1	0	0	0	0	1	2	0	0	0	0	0	1	12	39	31	-8	39	23	21	11	17	0	1	0	21	71	71	0	110	51	0	1	2	1	2	2
A220	68	1	0	1	1	1	0	1	0	0	0	1	0	0	0	1	0	0	2	0	0	0	0	1	2	14	6	12	11	1	24	18	15	13	1	0	0	18	68	91	0	129	72	0	0	26	0		26
A221	76	1	1	0	0	0	0	1	1	0	0	1	0	0	1	0	0	0	2	0	0	0	0	0	1	34	17	46	34	12	30	23	18	18	1	0	0	21	85	99	0	142	78	0	0	60	0		65
A222	89	1	1	0	1	0	1	0	0	0	0	1	0	0	1	0	0	0	2	0	0	0	0	1	2	33	34	59	33	26	29	21	22	21	0	1	0	17	81	101	0	153	75	0	0	21	0		21
A223	82	2	1	0	1	0	0	0	0	0	1	1	0	0	0	0	0	0	2	0	0	0	0	0	1	112	22	123	112	11	27	27	14	16	0	1	0	22	88	74	0	139	42	0	0	60	1	89	89
A224	70	1	1	0	0	1	0	1	0	0	0	0	0	0	0	0	1	0	2	1	0	1	0	0	1	33	37	63	33	30	29	26	17	20	0	1	0	24	76	97	0	154	68	0	0	18	0		18
A225	64	1	0	1	1	1	1	1	0	0	0	0	0	0	0	1	0	0	2	1	0	0	1	0	1	63	14	71	63	8	25	22	17	23	1	0	0	11	86	83	0	108	71	0	1	7	1	7	7
A226	64	1	0	0	0	0	1	0	0	0	0	1	1	1	0	0	0	0	2	0	0	0	0	1	2	26	15	37	26	11	16	15	10	12	0	1	0	17	63	96	0	137	76	0	1	5	1	5	5
A227	40	1	1	0	0	0	0	0	1	0	0	0	0	0	1	0	0	0	2	0	0	0	0	0	1	22	14	31	22	9	10	15	16	13	0	1	0	19	122	76	0	104	62	0	0	37	0		37
A228	72	1	0	1	0	1	0	1	0	0	0	0	0	0	0	0	0	0	2	0	0	0	0	1	2	16	11	76	72	4	23	23	10	14	0	1	0	24	100	91	0	146	63	0	0	40	0		40
A229	82	1	1	1	0	1	0	0	1	1	0	1	0	0	0	0	0	0	2	0	0	0	0	0	1	37	29	63	37	26	24	24	19	17	0	1	0	26	95	78	0	114	60	0	1	4	1	4	4
A230	91	2	1	1	1	1	0	1	1	0	0	1	0	0	0	0	0	0	2	1	0	0	0	0	1	19	28	438	422	16	30	24	24	18	0	1	0	15	84	85	0	135	60	0	0	60	1	136	136
A231	61	1	0	0	0	1	0	0	1	1	0	0	1	0	0	0	0	0	2	0	0	0	0	0	1	17	8	20	17	3	20	19	11	15	1	0	0	18	79	81	0	146	48	0	0	12	0		12
A232	64	1	0	0	0	0	1	0	0	0	0	0	0	1	0	0	0	0	2	0	0	0	0	1	2	6	14	15	6	9	19	11	15	8	0	1	0	16	63	96	0	133	78	0	1	23	1	23	23
A233	89	1	1	0	1	0	1	0	0	0	0	0	0	0	0	0	0	0	2	0	0	0	0	1	2	11	15	21	11	10	40	27	25	26	0	1	0	26	74	91	0	122	75	0	1	40	1	40	40
A234	61	1	1	1	0	0	1	0	0	0	0	1	0	0	0	0	1	0	2	0	0	1	0	1	2	35	5	39	35	4	26	32	9	14	1	0	0	25	90	104	0	136	88	0	0	20	0		20
A235	70	1	1	0	0	0	0	0	1	0	0	1	0	0	0	0	0	0	2	0	0	0	0	0	1	20	17	32	20	12	20	27	16	16	0	1	0	22	93	94	0	120	81	0	0	22	0		22
A236	84	1	0	0	1	1	0	0	0	0	0	0	1	1	0	0	0	0	2	0	0	0	0	1	2	18	11	22	18	4	30	22	16	16	1	0	0	30	101	83	0	102	73	0	1	8	1	8	8
A237	75	1	1	0	1	0	0	0	1	0	1	1	0	0	0	0	0	0	2	0	0	0	0	0	1	12	26	33	12	21	15	21	19	15	0	1	0	18	103	91	0	120	77	1	1	12	1	12	12
A238	76	1	1	0	0	0	0	0	1	0	0	1	0	0	0	0	0	0	2	0	0	0	0	1	2	22	26	43	22	21	29	18	16	17	0	1	0	18	84	79	0	120	58	0	0	35	0		35
A239	88	1	1	1	1	0	1	0	0	0	1	1	0	0	0	1	0	0	2	0	0	0	0	1	2	20	21	35	20	15	11	13	12	17	0	1	0	20	81	65	0	98	48	0	0	39	0		39
A240	86	2	1	1	1	1	0	0	0	0	0	1	0	0	0	0	0	0	2	0	0	0	0	0	1	31	15	39	31	8	17	15	13	19	1	0	0	18	65	93	0	142	68	0	0	41	0		41
A241	77	2	1	0	0	0	0	1	0	1	0	1	0	0	1	0	0	0	2	0	0	0	0	0	1	57	16	151	141	10	38	27	17	20	0	1	0	20	79	80	0	141	49	0	1	5	1	5	5
A242	82	1	0	0	1	0	0	0	0	0	1	1	1	0	0	1	0	0	2	0	0	0	0	1	2	23	10	26	23	3	28	22	20	17	1	0	0	20	97	84	0	127	62	0	1	16	1	16	16
A243	86	1	1	0	0	0	0	0	0	0	1	1	0	0	0	0	0	0	2	0	0	0	0	0	1	18	41	50	18	32	24	21	16	16	0	1	0	21	97	81	0	98	72	0	0	23	0		23
A244	88	1	1	1	1	0	0	0	0	0	1	1	0	0	0	0	0	0	2	0	0	0	0	1	2	31	10	34	31	3	16	16	13	15	1	0	0	19	62	73	0	118	50	0	0	18	0		18
A245	54	2	0	0	1	0	0	0	0	0	0	0	0	1	0	0	0	0	2	1	0	0	0	1	2	35	10	40	35	5	19	19	7	11	0	1	0	25	105	82	0	123	62	0	0	28	0		28
A246	64	1	1	0	1	1	0	1	0	1	0	0	1	0	0	1	0	0	2	0	0	0	0	1	2	24	15	34	24	10	41	20	13	20	0	1	0	30	64	104	0	139	86	0	0	50	0		50
A247	86	1	1	0	1	0	0	0	0	0	1	1	0	0	0	0	1	0	2	0	1	0	0	0	1	32	8	35	32	3	20	25	16	17	1	0	0	24	75	79	0	117	60	0	0	60	0		61
A248	83	1	0	0	1	0	0	0	0	0	1	1	0	0	0	1	0	0	2	0	0	0	0	1	2	20	13	95	87	8	27	23	11	17	0	1	0	26	74	67	0	100	50	0	1	8	1	8	8
A249	78	2	1	0	1	0	0	0	0	0	0	1	0	0	0	0	0	0	2	0	0	0	0	1	2	7	7	9	7	2	21	18	17	10	0	1	0	26	76	78	0	97	68	0	0	23	0		23
A250	61	1	0	0	0	1	0	0	0	1	0	1	0	0	0	0	0	0	2	0	0	0	0	0	1	13	6	13	13	0	28	21	13	18	1	0	0	16	68	92	0	129	73	0	0	22	0		22
A251	83	1	0	0	1	1	0	0	1	0	0	0	1	0	0	0	0	0	2	1	0	0	0	1	2	45	32	72	45	27	21	16	26	21	0	1	0	18	79	73	0	117	51	0	1	1	1	1	1
A252	68	1	0	0	1	0	0	0	0	0	0	0	0	0	1	1	0	0	2	0	0	0	0	0	1	28	9	32	28	4	37	28	17	19	1	0	0	13	91	72	0	95	60	0	0	52	0		52
A253	34	1	0	0	0	0	0	0	0	0	0	0	1	1	0	0	0	0	2	0	0	0	0	0	1	29	10	32	29	3	15	15	11	12	1	0	0	19	99	89	0	142	62	0	0	13	0		13
A254	61	1	0	0	1	1	1	0	0	0	0	0	1	0	0	0	0	0	2	0	0	0	0	1	2	14	23	31	14	17	20	12	8	12	0	1	0	21	71	80	0	102	69	0	0	16	0		16
A255	42	1	0	0	1	0	1	0	0	1	0	0	0	0	0	1	0	0	2	0	0	0	0	1	2	5	14	42	33	9	15	15	7	9	0	1	0	28	74	89	0	115	76	0	0	50	0		50
A256	76	1	1	0	1	0	0	0	1	0	0	0	0	0	0	1	0	0	2	0	0	0	0	1	2	18	13	26	18	8	14	20	15	16	1	0	0	26	72	80	0	119	61	0	0	20	0		20
A257	65	2	1	0	0	1	0	0	0	0	0	1	0	0	0	0	0	0	2	0	0	0	0	1	2	16	18	27	16	11	19	19	16	20	1	0	0	17	93	91	0	99	87	0	0	8	0		8
A258	60	1	1	0	1	1	0	1	1	0	1	1	0	0	0	0	0	0	2	1	0	0	0	1	2	17	19	31	17	14	30	30	12	17	0	1	0	16	105	83	0	106	71	0	1	1	1	1	1
A259	64	1	1	0	0	1	1	1	1	0	1	1	0	0	0	0	0	0	2	1	0	0	0	0	1	12	22	14	-1	15	25	20	16	17	0	1	0	23	89	93	0	113	83	0	1	3	1	3	3
A260	71	2	0	1	0	1	0	0	0	0	0	0	1	1	0	0	0	0	2	0	0	0	0	0	1	13	10	18	13	5	14	11	12	9	1	0	0	29	90	93	0	130	74	0	0	39	0		39
A261	89	1	1	0	1	0	1	0	0	0	0	1	0	0	1	0	0	0	2	0	0	0	0	1	2	15	14	25	16	9	13	25	18	19	0	1	0	22	76	75	0	103	61	0	0	8	0		8
A262	84	2	0	1	0	0	0	0	1	0	0	0	1	0	0	0	0	0	2	0	0	0	0	0	1	68	7	69	67	2	26	25	12	15	0	1	0	20	105	88	0	137	63	0	1	6	1	6	6
A263	67	1	1	0	0	0	1	0	0	0	0	1	0	0	0	0	0	0	2	0	0	0	0	1	3	32	17	44	32	12	38	27	13	21	1	0	0	19	98	96	0	144	72	1	1	8	1	8	8
A264	84	2	1	0	1	0	1	0	0	0	0	1	0	0	0	0	0	0	2	0	0	0	0	0	1	24	35	52	24	28	28	29	17	17	0	1	0	32	95	115	0	158	94	0	0	3	0		3
A265	50	2	0	0	0	0	0	0	0	0	0	0	1	1	0	0	0	0	2	0	0	0	0	0	1	17	12	20	17	3	26	21	21	12	1	0	0	8	71	98	0	129	83	0	0	60	0		63
A266	83	1	1	0	1	1	1	0	1	0	0	0	0	0	1	0	0	0	2	0	0	0	0	1	2	34	8	36	34	2	15	20	19	19	1	0	0	22	72	88	0	112	76	0	0	16	0		16
A267	69	1	1	0	0	0	0	1	0	0	0	1	0	1	0	0	0	0	2	0	0	0	0	0	1	18	18	34	16	18	25	24	11	18	0	1	0	16	118	100	0	137	81	0	0	60	0		94
A268	77	1	0	0	1	0	1	0	0	0	0	0	1	1	0	0	0	0	2	0	0	0	0	0	1	15	29	17	-12	29	23	18	17	16	0	1	0	16	90	83	0	110	69	0	0	16	0		16
A269	77	2	0	0	1	0	0	0	1	0	0	0	1	1	0	0	0	0	2	0	0	0	0	1	2	16	20	64	44	20	29	17	18	17	0	1	0	21	115	111	0	146	94	0	0	47	0		47
A270	78	2	1	0	1	0	0	0	0	0	0	1	0	1	0	0	0	0	2	0	0	0	0	0	1	25	7	24	21	3	35	23	20	22	1	0	0	14	79	87	0	110	76	0	0	6	0		6
A271	53	1	1	0	0	0	0	1	1	0	0	0	0	0	0	1	0	0	2	0	0	0	0	0	1	14	20	19	-1	20	31	19	30	19	0	1	0	12	58	101	0	177	63	0	0	22	0		22
A272	70	2	0	0	1	1	0	0	0	0	0	0	0	1	0	1	0	0	2	0	0	0	0	0	1	30	13	29	25	4	26	17	8	16	1	0	0	22	98	93	0	120	80	0	0	60	0		69
A273	64	2	1	0	1	1	0	1	0	1	1	1	0	0	0	1	0	0	2	0	0	0	0	1	2	10	9	16	12	4	30	30	23	17	1	0	0	15	62	78	0	137	49	0	0	34	0		34
A274	49	2	0	0	0	0	1	0	0	0	0	1	1	1	0	0	0	0	2	0	0	0	0	0	1	21	18	25	14	11	19	17	11	14	0	1	0	23	72	91	0	125	74	0	1	8	1	8	8
A275	73	1	1	0	0	1	0	1	1	1	0	1	0	0	1	0	0	0	2	1	0	0	0	0	1	45	32	77	45	32	34	32	15	20	0	1	0	14	72	97	0	138	76	1	1	4	1	4	4
A276	67	1	0	0	1	1	0	0	0	0	0	0	1	1	0	0	0	0	2	0	0	0	0	0	1	32	13	40	32	8	26	22	12	19	0	1	0	21	88	102	0	143	82	0	0	54	0		54
A277	50	2	1	1	0	0	0	0	0	0	0	1	0	0	1	0	0	0	2	1	0	0	0	1	2	50	24	67	50	17	29	25	14	19	0	1	0	16	116	103	0	129	90	0	1	13	1	13	13
A278	67	2	0	0	0	0	1	0	0	0	0	0	1	1	0	0	0	0	2	0	0	0	0	1	2	25	8	28	25	3	27	20	16	19	1	0	0	18	81	73	0	96	61	0	0	60	0		80
A279	60	1	0	1	1	0	1	0	0	0	0	0	1	1	0	0	0	0	2	0	0	0	0	1	2	11	9	14	11	3	15	15	13	10	1	0	0	14	65	99	0	140	79	0	0	24	0		24
A280	59	2	0	1	0	0	0	0	0	0	0	0	1	1	0	0	0	0	2	0	0	0	0	0	1	21	8	24	21	3	22	18	20	14	1	0	0	20	72	96	0	120	84	0	0	16	0		16
A281	77	1	0	0	1	0	0	0	0	0	1	0	1	0	0	1	0	0	2	0	0	0	0	0	1	7	13	33	25	8	19	14	11	18	0	1	0	24	70	73	0	126	46	0	1	8	1	8	8
A282	92	2	0	1	1	0	0	0	0	0	0	0	1	1	0	0	0	0	2	0	0	0	0	0	1	12	9	15	12	3	23	18	20	17	1	0	0	21	93	88	0	128	68	0	1	1	1	1	1
A283	57	1	0	1	0	0	1	0	0	0	0	0	1	1	0	0	0	0	2	0	0	0	0	0	1	15	21	27	15	12	17	14	12	15	0	1	0	22	101	93	0	113	83	0	1	0	1	0	0
A284	75	1	0	1	0	0	0	1	0	0	0	0	1	1	0	0	0	0	2	0	0	0	0	1	2	25	10	28	25	3	26	20	18	25	0	1	0	17	82	75	0	109	58	0	1	0	1	0	0
A285	81	2	1	0	0	0	0	0	0	0	0	0	0	1	0	0	0	0	2	0	0	0	0	0	1	22	28	45	22	23	24	17	10	22	0	1	0	8	103	80	0	122	59	0	0	60	0		82
A286	77	1	0	0	0	0	1	0	0	0	0	0	1	0	0	0	0	1	2	0	0	0	0	1	2	7	17	18	7	11	16	10	15	10	1	0	0	18	85	77	0	116	57	0	0	52	0		52
A287	65	1	1	0	0	0	0	0	1	0	0	0	1	0	0	0	0	0	2	0	0	0	0	1	2	22	10	27	22	5	25	7	6	14	0	1	0	17	104	73	0	112	54	1	1	41	1	41	41
A288	80	2	1	0	0	0	1	0	0	0	0	1	0	0	1	0	0	0	2	0	0	0	0	0	1	9	11	14	9	5	27	22	18	12	0	1	0	20	98	88	0	124	70	0	1	15	1	15	15
A289	35	1	0	0	0	0	0	0	0	0	0	0	1	1	0	0	0	0	2	0	0	0	0	0	1	13	12	20	13	7	17	9	11	11	1	0	0	14	81	96	0	115	87	0	0	28	0		28
A290	72	1	0	0	0	0	0	0	1	0	0	0	1	1	0	0	0	0	2	0	0	0	0	1	2	46	7	48	46	2	26	15	18	15	1	0	0	22	65	87	0	103	79	0	0	21	0		21
B1	38	2	0	0	0	0	0	0	0	0	0	0	0	0	0	0	0	0	2	0	0	0	0	0	1	18	32	44	18	26	18	20	10	15	0	1	0	20	87	62	0	135	25	0	0	60	0		72
B2	39	1	1	0	0	0	0	0	1	0	0	1	0	0	0	0	1	0	2	0	1	0	0	0	1	34	18	48	34	14	20	17	8	22	0	1	0	20	84	88	0	128	68	0	0	50	0		50
B3	82	1	1	1	0	1	0	0	1	0	0	1	0	0	0	0	1	0	2	0	0	1	0	0	1	17	16	27	17	10	33	22	15	16	0	1	0	20	75	76	0	129	50	0	1	2	1	2	2
B4	62	1	0	1	0	0	1	0	0	0	0	0	0	1	0	0	0	0	2	0	0	0	0	0	1	41	15	50	41	9	17	17	13	19	0	1	0	20	94	105	0	135	90	0	0	29	0		29
B5	84	1	1	1	1	0	0	0	0	0	0	1	0	0	0	0	1	0	2	0	0	1	0	0	1	26	32	52	26	26	29	23	9	18	0	1	0	21	77	83	0	116	67	0	0	49	0		49
B6	73	1	1	1	1	0	0	0	1	0	0	0	1	0	1	0	0	0	2	0	0	0	0	0	1	64	20	77	64	13	24	22	19	29	0	1	0	20	84	88	0	134	65	0	0	21	0		21
B7	70	1	0	1	0	0	1	0	0	0	0	0	1	1	0	0	0	0	2	0	0	0	0	0	1	23	12	35	23	12	24	26	11	26	0	1	0	20	92	84	0	110	71	0	0	60	0		71
B8	62	1	1	1	0	0	0	0	0	0	0	0	1	1	0	0	0	0	2	0	0	0	0	1	2	21	12	28	21	7	23	21	9	26	0	1	0	20	91	76	0	99	65	0	0	60	0		64
B9	66	1	1	0	0	0	0	0	1	0	0	0	0	0	1	0	0	0	2	0	0	0	0	0	1	19	20	34	19	15	38	34	12	15	0	1	0	34	96	91	0	137	68	0	0	60	0		69
B10	75	1	0	0	0	1	0	0	1	0	0	1	0	0	0	0	0	0	2	0	0	0	0	0	1	10	15	19	10	9	25	27	18	27	0	1	0	20	68	79	0	124	57	0	1	40	1	40	40
B11	78	2	1	0	1	1	0	1	0	0	0	1	0	0	0	0	0	0	2	1	0	0	0	0	1	7	15	17	7	10	37	30	13	20	0	1	0	22	90	96	0	144	72	0	0	3	0		3
B12	30	1	0	1	0	0	0	1	0	0	0	0	0	0	1	0	0	0	2	0	0	0	0	1	2	38	12	43	38	5	29	27	2	11	0	0	1	18	94	99	0	131	83	0	0	25	0		25
B13	79	1	1	0	0	0	0	0	0	1	0	1	0	0	1	0	0	0	2	0	0	0	0	0	1	13	6	14	13	1	35	29	14	27	1	0	0	14	102	112	0	151	93	0	0	22	0		22
B14	76	1	0	0	0	0	0	0	1	0	0	1	0	0	0	0	0	0	2	0	0	0	0	1	2	23	6	23	23	0	29	27	12	28	1	0	0	20	87	99	0	136	81	0	0	27	0		27
B15	64	1	1	0	0	0	1	0	0	1	1	1	0	0	0	0	0	0	2	0	0	0	0	0	1	14	11	20	14	6	27	25	15	12	0	1	0	19	93	108	0	145	90	0	1	9	1	9	9
B16	85	1	0	1	1	1	0	1	0	0	0	1	0	0	0	0	0	0	2	0	0	0	0	0	1	20	9	24	20	4	39	28	10	25	1	0	0	19	88	114	0	142	100	0	0	56	0		56
B17	88	1	1	0	0	0	0	1	1	0	0	1	0	0	1	0	0	0	2	1	0	0	0	1	2	11	33	37	11	26	43	34	19	19	0	1	0	30	84	92	0	143	66	0	1	17	1	17	17
B18	66	1	1	0	0	0	1	0	0	0	0	1	0	0	0	0	0	0	2	0	0	0	0	1	2	19	20	27	19	8	28	18	16	18	0	1	0	20	80	88	0	116	74	0	0	60	0		129
B19	45	1	1	0	0	0	1	0	1	0	0	1	0	0	0	0	0	0	2	0	0	0	0	0	1	28	7	35	28	7	26	23	10	11	1	0	0	22	70	81	0	96	73	0	0	44	0		44
B20	64	2	0	0	0	0	0	0	0	0	0	0	0	0	0	0	0	1	2	0	0	0	0	0	1	14	23	32	14	18	25	19	4	12	0	1	0	29	84	87	0	128	67	0	0	20	0		20
B21	81	2	1	0	0	0	0	0	0	0	0	1	0	0	0	0	0	0	2	0	0	0	0	0	1	15	28	37	15	22	11	16	16	15	0	0	1	22	65	81	0	120	61	0	0	12	0		12
B22	63	1	1	0	0	0	0	0	0	0	0	1	0	0	0	0	0	0	2	0	0	0	0	0	1	14	12	17	14	3	30	21	16	11	1	0	0	20	114	81	0	106	68	0	0	33	0		33
B23	85	2	0	0	0	0	1	0	1	0	0	0	1	0	0	0	0	0	2	0	0	0	0	0	1	18	15	33	18	15	27	24	17	23	0	1	0	22	81	68	0	105	50	0	0	7	0		7
B24	64	1	1	0	0	1	0	0	1	0	0	0	0	0	1	0	0	0	2	0	0	0	0	0	1	12	7	19	12	7	20	19	16	14	0	1	0	23	106	104	0	141	85	1	0	10	0		10
B25	82	2	1	0	0	0	1	0	0	0	0	0	0	0	1	0	0	0	2	0	0	0	0	0	1	14	14	28	14	14	25	22	13	22	0	1	0	24	90	78	0	129	52	0	0	30	0		30
B26	60	1	0	1	1	0	0	0	0	0	0	0	1	1	0	0	0	0	2	0	0	0	0	0	1	27	8	35	27	8	16	15	13	13	0	1	0	20	77	93	0	120	79	0	0	57	0		57
B27	47	1	0	1	0	0	0	0	0	0	0	0	1	1	0	0	0	0	2	0	0	0	0	0	1	31	7	38	31	7	15	21	11	13	1	0	0	22	105	103	0	120	94	0	0	14	0		14
B28	53	1	1	0	0	0	0	0	0	0	0	1	1	1	0	0	0	0	2	0	0	0	0	0	1	0	4	4	0	4	9	9	2	7	1	0	0	20	110	93	0	122	78	0	0	60	0		60
B29	60	1	0	0	0	0	0	0	0	0	0	0	1	1	0	0	0	0	2	0	0	0	0	0	1	15	10	25	15	10	18	19	10	15	0	1	0	17	62	80	0	107	67	0	0	9	0		9
B30	75	1	1	0	0	0	0	0	0	0	0	1	0	0	1	0	0	0	2	0	0	0	0	0	1	9	23	32	9	23	21	23	9	15	0	1	0	28	100	86	0	120	69	0	0	18	0		18
B31	44	1	0	1	0	0	0	0	0	0	0	0	1	1	0	0	0	0	2	0	0	0	0	0	1	24	15	33	24	9	15	18	7	15	1	0	0	24	100	97	0	148	72	0	0	1	0		1
B32	79	2	0	0	0	0	0	1	0	0	0	0	0	0	1	0	0	0	2	1	0	0	0	0	1	29	19	43	29	14	21	22	6	22	0	1	0	30	97	79	0	126	55	1	0	22	0		22
B33	91	1	1	0	1	0	1	0	0	0	0	1	0	0	1	0	0	0	2	0	0	0	0	0	1	17	25	38	17	21	28	34	19	29	0	1	0	20	75	85	0	139	58	1	0	11	0		11
B34	69	2	0	1	0	0	0	0	0	0	0	0	1	1	0	0	0	0	2	0	0	0	0	0	1	16	11	19	16	3	19	18	19	16	0	1	0	17	90	85	0	120	68	0	0	29	0		29
B35	29	1	1	0	0	0	0	0	1	1	0	1	0	0	0	0	0	0	2	1	0	0	0	1	2	25	7	27	25	2	12	17	14	12	1	0	0	23	115	102	0	139	84	1	1	10	1	10	10
B36	18	2	0	0	0	0	0	0	0	0	0	0	1	1	0	0	0	0	2	0	0	0	0	0	1	18	7	20	18	2	7	11	9	7	1	0	0	22	111	80	0	107	66	0	0	60	0		60
B37	75	1	0	1	1	0	0	0	0	0	0	0	1	1	0	0	0	0	2	0	0	0	0	0	0	26	14	35	26	9	24	20	11	18	0	1	0	16	90	109	0	159	84	0	0	13	0		13
B38	37	1	1	0	0	1	0	0	0	0	0	1	0	0	0	0	0	0	2	0	0	0	0	1	2	12	11	17	12	5	5	13	18	8	1	0	0	17	90	112	0	144	96	0	0	20	0		20
B39	67	1	0	0	1	0	1	0	0	0	0	1	0	0	0	0	0	0	2	0	0	0	0	0	1	44	10	50	44	6	16	21	13	16	0	1	0	18	73	92	0	120	78	0	0	40	0		40
B40	35	1	0	0	0	0	0	0	1	0	0	1	0	0	0	0	0	0	2	0	0	0	0	0	1	18	6	19	18	1	4	6	5	4	1	0	0	20	107	91	0	119	77	0	0	40	0		40
B41	70	1	1	0	0	0	1	0	0	0	1	1	0	0	1	0	0	0	2	0	0	0	0	0	1	3	13	9	3	6	45	28	16	15	0	1	0	12	84	99	0	148	75	0	1	19	1	19	19
B42	81	1	1	0	1	0	0	1	0	0	0	0	1	0	0	0	0	0	2	1	0	0	0	0	1	99	10	104	99	5	18	18	13	19	1	0	0	17	81	108	0	121	102	0	0	60	0		81
B43	87	1	0	1	1	0	0	1	0	1	0	1	1	0	0	0	0	0	2	1	0	0	0	0	1	23	7	24	23	1	36	31	13	27	1	0	0	17	88	90	0	151	59	0	0	49	0		49
B44	80	2	0	1	0	0	0	0	0	0	0	0	1	1	0	0	0	0	2	0	0	0	0	0	1	19	9	21	19	2	29	28	25	21	1	0	0	20	107	80	0	126	57	0	0	19	0		19
B45	75	1	1	1	1	1	0	0	0	0	0	0	0	0	0	1	0	0	2	1	0	0	0	0	1	20	17	31	20	11	16	16	20	17	0	1	0	23	69	74	0	121	50	0	0	10	0		10
B46	67	1	1	1	0	0	1	0	0	0	0	1	0	0	0	0	0	0	2	0	0	0	0	0	1	28	7	30	28	2	34	24	17	14	1	0	0	23	97	101	0	131	86	0	0	27	0		27
B47	80	1	1	0	1	0	0	0	0	0	1	1	1	0	0	0	0	0	2	0	0	0	0	0	1	24	13	31	24	7	29	23	19	18	1	0	0	23	105	82	0	122	62	0	0	16	0		16
B48	56	2	0	0	0	0	0	0	0	0	0	0	1	1	0	0	0	0	2	0	0	0	0	0	1	28	8	29	28	1	26	21	18	18	1	0	0	19	75	81	0	146	49	0	0	46	0		46
B49	80	2	0	0	0	0	0	0	0	0	0	0	1	1	0	0	0	0	2	0	0	0	0	0	1	18	12	25	18	7	35	29	17	17	1	0	0	22	83	82	0	139	53	0	0	20	0		20
B50	65	1	1	1	0	1	1	0	0	1	0	0	1	1	0	0	0	0	2	0	0	0	0	0	1	30	14	40	30	10	22	20	19	15	0	1	0	18	56	92	0	127	74	0	0	9	0		9
B51	70	1	0	0	1	1	0	0	1	1	1	1	0	0	0	0	0	0	2	0	0	0	0	0	1	13	14	21	13	8	27	29	14	16	0	1	0	20	96	68	0	102	51	0	0	5	0		5
B52	60	1	0	0	0	1	0	0	0	0	0	1	1	0	0	0	0	0	2	0	0	0	0	1	3	11	13	19	11	8	27	18	9	9	0	1	0	13	100	106	0	129	94	0	0	9	0		9
B53	67	1	1	1	0	1	0	1	0	0	1	1	0	0	0	0	0	0	2	1	0	0	0	0	1	27	21	44	27	17	37	36	22	20	1	0	0	20	86	85	0	138	58	0	0	42	0		42
B54	56	2	0	0	0	0	0	0	0	0	0	1	1	1	0	0	0	0	2	0	0	0	0	0	1	13	7	15	13	2	19	14	10	8	1	0	0	19	68	104	0	155	79	0	0	42	0		42
B55	77	1	0	0	0	0	0	0	0	0	0	0	1	1	0	0	0	0	2	1	0	0	0	0	1	22	10	26	22	4	37	29	14	23	1	0	0	10	81	113	0	170	84	0	1	5	1	5	5
B56	24	1	0	0	0	0	0	0	0	0	0	1	1	0	0	0	0	1	2	0	0	0	0	0	1	15	14	23	15	8	25	20	5	11	0	1	0	16	74	74	0	110	56	0	0	43	0		43
B57	63	1	0	0	0	0	0	1	0	0	0	0	1	1	0	0	0	0	2	1	0	0	0	0	1	27	9	31	27	4	29	24	11	25	1	0	0	20	75	102	0	153	77	0	0	29	0		29
B58	28	1	0	1	0	0	0	0	0	0	0	0	1	1	0	0	0	0	2	0	0	0	0	0	1	19	18	30	19	11	20	21	8	9	0	1	0	18	96	101	0	130	86	0	0	48	0		48
B59	75	1	0	0	0	0	0	0	0	0	0	1	0	1	0	0	0	0	2	0	0	0	0	0	1	11	6	11	11	0	25	20	18	13	1	0	0	20	82	95	0	120	82	0	0	60	0		83
B60	82	1	0	1	0	0	0	0	0	0	0	1	0	0	0	0	0	0	2	0	0	0	0	0	1	24	4	25	24	1	36	30	18	18	1	0	0	28	78	84	0	125	64	0	0	25	0		25
B61	75	2	1	0	0	0	0	1	1	0	0	1	0	0	0	0	0	0	2	0	0	0	0	1	2	3	8	5	3	2	25	19	16	14	1	0	0	16	80	85	0	119	68	0	1	14	1	14	14
B62	90	1	1	1	0	0	1	0	1	0	0	1	0	0	1	0	0	0	2	1	0	0	0	1	2	19	5	20	19	1	30	24	24	10	1	0	0	19	104	85	0	140	57	0	0	24	0		24
B63	58	2	1	0	0	0	0	0	1	0	0	1	0	0	1	0	0	0	2	0	0	0	0	1	2	19	7	21	19	2	12	12	10	12	1	0	0	20	99	75	0	97	64	0	0	27	0		27
B64	70	2	1	1	0	1	1	0	0	0	0	1	0	0	0	0	0	0	2	0	0	0	0	0	1	17	6	18	17	1	27	29	22	17	1	0	0	28	86	95	0	148	68	0	0	4	0		4
B65	51	1	1	0	0	0	0	0	0	0	0	1	0	0	0	1	0	0	2	1	0	0	0	0	1	50	39	84	50	34	21	15	11	20	0	1	0	20	97	77	0	95	68	0	0	22	0		22
B66	73	2	0	1	0	0	0	0	0	0	0	1	1	0	0	0	0	0	2	0	0	0	0	0	1	30	7	32	30	2	30	22	16	14	1	0	0	24	97	86	0	120	69	0	0	42	0		42
B67	69	1	1	1	0	0	0	1	0	0	0	1	0	0	0	0	0	0	2	1	0	0	0	1	2	35	24	54	35	19	19	22	22	21	0	1	0	27	102	99	0	136	81	0	0	32	0		32
B68	43	1	1	1	0	0	0	0	0	0	0	0	1	1	0	0	0	0	2	0	0	0	0	0	1	22	8	24	22	2	15	14	12	18	1	0	0	24	95	109	0	131	98	0	0	10	0		10
B69	52	1	0	0	0	0	0	0	0	0	0	0	1	1	0	0	0	0	2	0	0	0	0	0	1	26	8	28	26	2	23	19	4	12	1	0	0	18	91	91	0	118	78	0	0	60	0		60
B70	80	2	0	0	1	0	1	0	0	0	1	0	1	1	0	0	0	0	2	0	0	0	0	0	1	19	14	28	19	9	33	26	16	23	0	1	0	15	79	85	0	142	56	0	0	30	0		30
B71	71	2	0	1	0	0	0	0	1	0	1	0	1	1	0	0	0	0	2	0	0	0	0	0	1	22	7	23	22	1	29	27	25	18	0	1	0	18	67	102	0	131	87	0	0	15	0		15
B72	73	1	0	0	0	0	1	0	0	0	0	0	1	1	0	0	0	0	2	0	0	0	0	1	2	12	24	31	12	19	27	23	13	15	0	0	1	12	77	85	0	131	62	0	0	35	0		35
B73	75	1	0	1	0	0	0	1	1	0	0	1	0	0	0	0	0	0	2	0	0	0	0	0	1	35	5	35	35	0	38	37	16	19	0	1	0	25	85	92	0	137	70	0	0	55	0		55
B74	67	1	0	0	0	0	0	0	0	0	0	0	0	1	0	0	0	0	2	0	0	0	0	0	1	23	7	25	23	2	24	26	21	18	1	0	0	21	111	95	0	124	80	0	0	12	0		12
B75	41	2	1	0	0	0	0	0	1	1	0	0	1	1	0	0	0	0	2	0	0	0	0	1	2	33	20	48	33	15	12	12	16	9	0	1	0	25	92	100	0	125	87	0	0	7	0		7
B76	75	2	0	0	0	0	0	0	0	0	0	0	1	1	0	0	0	0	2	0	0	0	0	0	1	21	7	24	21	3	27	21	17	20	1	0	0	20	62	79	0	122	58	0	0	18	0		18
B77	77	2	1	0	0	0	0	0	1	1	0	1	0	0	0	0	0	0	2	0	0	0	0	1	2	18	10	21	18	3	24	26	16	22	1	0	0	18	99	101	0	140	82	0	0	41	0		41
B78	58	1	0	0	0	0	0	0	0	0	0	0	1	1	0	0	0	0	2	0	0	0	0	0	1	15	9	17	15	2	21	15	15	11	1	0	0	17	89	107	0	132	95	0	0	48	0		48
B79	86	1	1	0	0	0	0	1	0	0	0	1	0	0	0	0	0	0	2	1	0	0	0	0	1	31	8	35	31	4	22	24	22	22	1	0	0	18	84	62	0	102	42	0	0	9	0		9
B80	64	1	0	1	0	1	0	1	0	1	0	1	0	0	0	0	0	0	2	0	0	0	0	0	1	22	21	37	22	15	25	16	16	19	0	1	0	19	70	81	0	132	56	0	0	9	0		9
B81	77	2	1	1	0	1	1	0	0	0	0	0	0	0	1	0	0	0	2	0	0	0	0	0	1	24	10	30	24	6	26	33	20	17	1	0	0	20	100	101	0	140	81	0	0	21	0		21
B82	86	1	0	1	0	0	0	0	0	0	0	0	1	1	0	0	0	0	2	0	0	0	0	0	1	21	21	35	21	14	36	25	19	17	1	0	0	19	64	87	0	130	66	0	0	60	0		61
B83	67	1	0	1	1	0	0	0	1	0	0	0	1	1	0	0	0	0	2	0	0	0	0	0	1	21	10	24	21	3	25	23	19	19	1	0	0	18	93	101	0	140	81	0	0	24	0		24
B84	58	1	1	0	0	0	0	1	0	0	0	1	0	1	0	0	0	0	2	0	0	0	0	0	1	19	9	22	19	3	30	26	13	16	1	0	0	12	66	92	0	139	68	1	1	35	1	35	35
B85	86	1	1	0	1	0	1	0	1	0	0	1	0	0	0	0	0	0	2	0	0	0	0	0	1	49	12	55	49	6	28	17	17	18	1	0	0	18	77	80	0	133	53	0	0	28	0		28
B86	83	2	0	0	0	0	0	0	1	0	0	0	1	1	0	0	0	0	2	0	0	0	0	0	1	17	13	22	17	5	28	22	31	19	1	0	0	19	77	73	0	102	58	0	0	30	0		30
B87	82	2	1	1	0	1	0	0	0	0	0	1	0	0	0	0	0	0	2	0	0	0	0	1	2	14	9	17	14	3	18	10	15	10	1	0	0	19	85	78	0	128	53	0	0	23	0		23
B88	85	1	0	1	0	1	0	0	1	0	0	0	0	1	0	0	0	0	2	0	0	0	0	0	1	19	11	22	19	3	29	22	11	20	1	0	0	18	81	116	0	159	95	1	1	3	1	3	3
B89	42	1	0	1	0	1	0	1	0	0	0	0	1	1	0	0	0	0	2	0	0	0	0	0	1	14	9	17	14	3	8	13	15	13	1	0	0	18	69	114	0	142	100	1	0	60	0		68
B90	52	1	1	1	0	0	0	0	0	0	0	0	0	1	0	0	0	0	2	0	0	0	0	0	1	23	21	39	23	16	26	25	11	14	1	0	0	22	86	113	0	138	101	0	0	60	0		61
B91	68	1	0	0	0	0	0	0	0	1	0	0	1	1	0	0	0	0	2	0	0	0	0	0	1	25	10	28	25	3	24	24	19	19	1	0	0	16	64	101	0	140	82	0	0	20	0		20
B92	70	1	0	1	0	0	0	0	0	0	0	0	1	1	0	0	0	0	2	0	0	0	0	0	1	1	10	4	1	3	25	18	20	15	1	0	0	22	95	106	0	160	79	0	0	35	0		35
B93	54	1	0	0	0	1	0	0	0	0	0	0	1	1	0	0	0	0	2	0	0	0	0	0	1	23	14	30	23	7	20	15	13	20	1	0	0	23	66	83	0	100	75	0	0	60	0		101
B94	87	1	0	1	1	1	0	0	0	0	0	1	0	0	0	0	0	0	2	0	0	0	0	0	1	21	15	31	21	10	39	27	15	17	0	1	0	22	76	81	0	108	68	0	0	37	0		37
B95	83	1	1	0	0	0	1	0	0	0	0	1	0	0	0	0	0	0	2	0	0	0	0	1	2	17	9	20	17	3	24	20	18	12	1	0	0	25	93	75	0	105	60	0	0	21	0		21
B96	79	1	0	0	0	0	0	0	0	0	0	0	1	1	0	0	0	0	2	0	0	0	0	0	1	17	8	20	17	3	23	17	15	17	1	0	0	20	96	114	0	156	93	0	0	19	0		19
B97	59	1	1	1	0	0	0	0	0	0	0	1	0	0	0	0	0	0	2	0	0	0	0	0	1	69	9	73	69	4	21	20	16	20	1	0	0	23	114	121	0	164	99	0	0	21	0		21
B98	88	1	0	1	1	0	0	0	0	0	0	0	1	1	0	0	0	0	2	0	0	0	0	0	1	36	14	44	36	8	36	28	13	18	1	0	0	16	60	69	0	101	53	0	0	28	0		28
B99	75	2	1	0	0	0	1	0	0	0	0	1	0	0	0	0	0	0	2	1	0	0	0	0	1	24	7	25	24	1	32	26	8	17	1	0	0	20	96	81	0	120	61	0	0	14	0		14
B100	72	1	1	0	1	0	0	0	0	0	0	0	0	0	1	0	0	0	2	1	0	0	0	0	1	50	8	50	50	0	23	23	26	19	1	0	0	20	89	78	0	106	64	0	0	47	0		47
B101	64	1	0	1	0	0	0	0	1	0	0	0	1	1	0	0	0	0	2	0	0	0	0	0	1	37	7	39	37	2	20	24	8	15	1	0	0	14	78	102	0	131	88	1	0	4	0		4
B102	24	1	1	0	0	0	0	0	1	0	0	1	0	0	0	0	0	0	2	0	0	0	0	1	2	26	21	42	26	16	11	12	9	9	0	1	0	18	82	87	0	112	75	0	0	35	0		35
B103	87	1	0	0	1	0	1	1	0	0	0	0	0	1	0	0	0	0	2	1	0	0	0	0	1	34	8	37	34	3	36	28	14	25	1	0	0	20	86	83	0	125	62	1	1	33	1	33	33
B104	62	1	1	0	0	1	0	0	0	0	0	0	0	0	0	0	1	0	2	0	0	0	0	1	2	16	11	21	16	5	13	17	17	16	0	1	0	17	70	73	0	103	58	0	0	5	0		5
B105	57	1	0	1	0	0	0	0	0	0	0	0	1	1	0	0	0	0	2	0	0	0	0	0	1	18	16	28	18	10	30	21	11	13	1	0	0	19	96	98	0	125	84	0	0	60	0		72
B106	44	2	0	1	0	0	0	0	0	0	0	0	1	1	0	0	0	0	2	0	0	0	0	0	1	22	17	34	22	12	17	15	11	14	1	0	0	24	91	83	0	117	66	0	0	46	0		46
B107	69	2	0	0	0	0	0	0	0	0	0	1	1	1	0	0	0	0	2	0	0	0	0	0	1	16	9	19	16	3	22	16	18	13	1	0	0	20	112	89	0	139	64	0	0	21	0		21
B108	92	1	1	0	0	0	1	0	0	0	0	1	0	0	0	0	0	0	2	0	0	0	0	0	1	21	10	27	21	6	34	26	15	17	1	0	0	23	79	82	0	133	56	0	0	35	0		35
B109	73	1	0	1	0	1	0	0	0	0	0	0	1	1	0	0	0	0	2	0	0	0	0	0	1	19	8	21	19	2	29	25	10	15	1	0	0	28	98	93	0	136	71	0	0	60	0		72
B110	19	2	0	0	0	0	0	0	0	0	0	0	1	1	0	0	0	0	2	0	0	0	0	0	1	33	15	42	33	9	22	24	8	11	0	1	0	19	91	68	0	100	52	0	0	60	0		86
B111	87	1	0	1	0	0	0	0	1	0	0	1	1	1	0	0	0	0	2	0	0	0	0	0	1	18	9	23	18	5	32	26	20	16	1	0	0	23	84	73	0	92	64	0	0	32	0		32
B112	77	2	1	0	0	0	0	1	0	1	0	1	0	0	1	0	0	0	2	1	0	0	0	0	1	1	17	11	1	10	18	24	20	28	0	1	0	10	72	95	0	162	62	0	1	11	1	11	11
B113	68	1	1	1	1	1	0	0	1	0	0	1	0	0	0	0	0	0	2	0	0	0	0	1	2	10	12	15	10	5	29	21	16	11	1	0	0	30	74	89	0	130	69	0	0	37	0		37
B114	73	1	0	1	0	0	0	0	0	0	0	0	0	1	0	0	0	0	2	0	0	0	0	0	1	17	8	20	17	3	22	17	18	15	1	0	0	12	53	90	0	127	71	0	0	26	0		26
B115	57	2	0	0	0	0	0	0	0	0	0	0	1	1	0	0	0	0	2	0	0	0	0	0	1	22	8	25	22	3	25	27	10	13	1	0	0	19	104	94	0	121	81	0	0	60	0		72
B116	66	1	0	0	0	0	0	0	1	0	0	1	0	0	0	0	0	0	2	1	0	0	0	1	2	8	18	21	8	13	32	26	5	14	0	1	0	23	78	79	0	100	68	1	1	7	1	7	7
B117	57	2	0	0	0	0	0	0	0	0	0	1	1	1	0	0	0	0	2	0	0	0	0	0	0	22	8	25	22	3	20	16	14	17	1	0	0	22	88	87	0	116	72	0	0	33	0		33
B118	83	2	0	0	0	0	0	0	0	0	0	1	1	1	0	0	0	0	2	0	0	0	0	0	1	25	11	29	25	4	35	32	16	18	1	0	0	22	83	85	0	141	57	0	0	24	0		24
B119	87	1	1	0	0	0	0	0	0	0	1	1	0	0	0	0	0	0	2	0	0	0	0	0	1	14	24	31	14	17	13	18	17	17	1	0	0	30	88	92	0	139	68	0	0	4	0		4
B120	77	1	0	1	0	0	0	0	0	0	0	1	0	0	0	0	0	1	2	0	0	0	0	0	1	12	8	15	12	3	32	23	9	10	1	0	0	19	94	106	0	131	94	0	0	39	0		39
B121	70	1	1	0	0	0	0	1	0	1	0	1	0	0	0	1	0	0	2	1	0	0	0	1	2	29	12	35	29	6	39	36	17	23	1	0	0	24	72	85	0	116	69	0	0	14	0		14
B122	36	2	1	0	0	0	0	0	1	0	0	1	0	0	0	0	0	0	2	0	0	0	0	0	1	13	1	24	13	11	25	21	19	11	1	0	0	17	108	88	0	111	76	1	1	18	1	18	18
B123	78	2	1	1	0	0	1	0	0	0	0	1	0	1	0	0	0	0	2	0	0	0	0	0	1	20	8	23	20	3	12	19	19	16	1	0	0	20	85	95	0	116	84	0	0	48	0		48
B124	85	2	1	0	1	0	0	1	0	0	0	1	0	0	0	0	0	0	2	0	0	0	0	1	2	15	23	31	15	16	30	23	23	18	1	0	0	15	71	108	0	156	84	0	0	29	0		29
B125	65	1	0	0	1	0	0	0	0	0	0	1	0	0	0	1	1	0	2	0	0	0	1	0	1	27	18	39	27	12	26	21	18	16	1	0	0	22	94	90	0	133	69	0	0	26	0		26
B126	73	1	0	1	0	1	0	0	1	0	0	1	0	0	0	0	0	0	2	0	0	0	0	0	1	26	8	29	26	3	30	24	6	16	1	0	0	19	83	68	0	125	39	1	1	8	1	8	8
B127	82	2	1	1	0	1	0	1	0	0	0	1	0	1	0	0	0	0	2	0	0	0	0	0	1	21	35	51	21	30	24	24	15	18	0	1	0	21	94	95	0	129	78	0	0	9	0		9
B128	88	1	0	1	0	1	0	1	0	0	0	0	1	1	0	0	0	0	2	0	0	0	0	1	2	20	9	23	20	3	33	31	16	23	1	0	0	16	89	94	0	147	68	0	0	15	0		15
B129	88	1	1	0	0	0	0	0	0	0	0	1	0	0	0	0	0	0	2	1	0	1	0	0	1	27	9	31	27	4	29	29	17	17	1	0	0	21	72	77	0	135	48	0	0	34	0		34
B130	55	2	0	0	1	0	0	0	0	0	0	0	1	1	0	0	0	0	2	0	0	0	0	0	1	25	8	28	25	3	22	19	8	13	1	0	0	26	79	72	0	96	60	0	0	40	0		40
B131	58	1	0	0	1	1	1	0	0	0	0	0	0	0	0	1	0	0	2	1	0	0	0	0	1	25	38	57	25	32	26	24	15	16	0	1	0	21	90	108	0	129	98	1	1	20	1	20	20
B132	40	2	0	0	0	1	0	0	1	0	0	0	1	1	0	0	0	0	2	0	0	0	0	0	1	19	19	32	19	13	12	14	13	13	0	1	0	19	79	72	0	98	59	0	0	60	0		77
B133	64	1	1	0	0	0	0	0	0	0	0	1	0	0	0	0	0	0	2	1	0	0	0	1	2	61	8	64	61	3	28	28	8	18	1	0	0	22	116	83	0	110	70	0	0	40	0		40
B134	89	2	0	0	1	0	1	0	0	0	0	1	0	0	0	1	0	0	2	0	0	0	0	0	1	24	16	34	23	11	36	29	8	20	0	1	0	20	70	63	0	114	38	0	0	60	0		64
B135	59	1	0	0	0	0	0	1	1	0	0	1	0	0	0	0	0	0	2	1	0	0	0	0	1	57	9	61	57	4	38	27	22	21	0	1	0	20	115	116	0	146	101	1	0	60	1	67	67
B136	82	1	0	0	0	0	0	0	0	0	0	0	0	0	0	0	0	0	0	0	0	0	0	0	1	18	12	24	18	6	33	23	11	17	0	1	0	24	84	74	0	118	52	0	1	52	0	52	52
B137	69	2	1	0	1	1	0	1	0	0	0	1	0	0	1	1	0	0	0	1	0	0	0	1	2	24	9	29	24	5	20	22	4	19	0	1	0	19	69	85	0	139	58	1	0	10	0		10
B138	67	1	1	0	0	1	0	1	0	0	0	1	0	0	0	0	0	0	0	0	0	0	0	1	4	37	8	39	37	2	22	22	14	22	0	1	0	17	96	93	0	150	64	0	0	57	0		57
B139	88	2	0	0	1	1	1	0	0	0	0	1	1	1	0	0	0	0	0	0	0	0	0	0	1	13	13	17	13	4	25	19	18	13	0	1	0	18	68	89	0	142	63	0	0	11	0		11
B140	72	2	0	0	0	0	0	0	0	0	0	0	0	0	0	0	0	1	0	0	0	0	0	0	1	9	8	12	9	3	26	24	12	9	0	1	0	15	71	70	0	106	52	0	0	11	0		11
B141	87	2	1	1	0	0	0	1	0	0	0	1	0	1	1	0	0	0	0	0	0	0	0	0	1	20	18	32	20	12	35	24	15	21	0	1	0	16	90	117	0	160	95	0	0	23	0		23
B142	75	2	1	1	0	0	1	0	0	0	0	1	0	0	0	0	0	0	0	0	0	0	0	0	1	17	18	35	17	18	26	18	22	15	0	1	0	23	76	94	0	115	84	0	0	11	0		11
B143	62	1	0	0	0	1	0	0	1	0	0	0	0	1	0	0	0	0	0	0	0	0	0	0	1	21	8	24	21	3	32	31	13	13	0	1	0	26	129	79	0	106	66	0	0	60	0		61
B144	76	1	0	0	0	0	0	0	1	0	0	1	0	0	0	0	0	0	0	0	0	0	0	1	2	10	17	21	10	11	40	32	16	20	0	1	0	16	71	105	0	150	83	0	0	15	0		15
B145	64	1	1	0	0	0	0	0	0	0	0	0	0	0	0	1	0	0	2	0	0	0	0	0	1	136	10	140	136	4	26	25	16	15	1	0	0	22	91	103	0	147	81	0	1	1	1	1	1
B146	81	1	0	1	0	1	0	0	0	0	0	1	0	0	0	0	0	0	2	0	0	0	0	0	1	9	8	12	9	3	30	23	11	12	1	0	0	13	84	69	0	106	51	0	0	18	0		18
B147	45	2	0	0	0	0	0	0	0	1	0	0	1	1	0	0	0	0	2	0	0	0	0	0	1	24	8	27	24	3	25	24	14	14	1	0	0	18	81	102	0	133	86	0	0	60	0		66
B148	76	2	1	1	1	1	1	1	0	0	0	1	0	0	0	0	0	0	0	0	0	0	0	0	1	12	6	13	12	1	20	20	21	20	0	1	0	22	74	90	0	135	68	0	0	8	0		8
B149	91	1	1	1	1	0	0	0	0	0	0	1	0	0	0	1	0	0	2	1	0	0	0	0	1	7	15	62	52	10	30	32	30	25	1	0	0	14	77	79	0	128	54	0	0	60	0		74
B150	87	1	1	0	1	0	1	1	0	0	0	1	0	0	0	0	0	0	2	0	0	0	0	0	1	16	8	17	16	1	9	11	11	10	1	0	0	17	78	83	0	119	65	0	0	25	0		25
B151	63	1	1	0	0	1	1	1	1	0	1	1	0	0	0	0	0	0	2	1	0	0	0	0	1	26	11	40	37	3	34	28	19	19	1	0	0	24	93	87	0	127	67	0	0	23	0		23
B152	60	1	1	1	0	0	1	1	0	1	0	1	0	0	0	0	0	0	2	1	0	0	0	1	2	41	9	45	41	4	14	13	16	21	0	1	0	18	60	102	0	141	82	1	1	21	1	21	21
B153	65	1	1	1	1	1	0	1	0	0	0	1	0	0	0	0	0	0	2	1	0	0	0	1	2	21	24	41	22	19	24	21	21	20	0	1	0	11	92	81	0	107	68	0	1	15	1	15	15
B154	66	1	1	1	0	1	0	0	0	0	0	0	0	1	0	0	0	0	2	0	0	0	0	0	1	18	23	34	18	16	28	27	20	18	0	1	0	17	107	94	0	135	74	0	0	17	0		17
B155	89	2	1	0	1	1	0	0	0	0	0	0	0	0	1	0	0	0	2	0	0	0	0	0	1	14	24	32	14	18	16	22	8	17	0	1	0	18	96	93	0	130	75	0	0	14	0		14
B156	50	1	1	0	0	0	0	0	1	0	0	1	0	0	0	0	0	0	2	0	0	0	0	0	1	36	10	41	36	5	19	17	8	13	0	1	0	24	92	71	0	108	53	0	0	25	0		25
B157	101	1	1	0	1	0	0	0	1	1	0	1	0	0	0	1	0	0	2	0	0	0	0	0	1	29	13	37	29	8	23	19	13	19	0	1	0	29	89	73	0	92	63	0	0	12	0		12
B158	70	1	0	0	1	1	0	1	1	0	0	1	0	0	0	0	0	0	2	1	0	0	0	0	1	26	14	34	26	8	34	32	16	20	0	1	0	16	64	74	0	124	49	0	0	22	0		22
B159	19	1	1	0	0	0	0	0	0	0	0	1	0	0	0	0	0	0	2	0	0	0	0	0	1	41	7	41	41	0	10	10	17	16	1	0	0	25	102	85	0	116	70	0	0	54	0		54
B160	82	1	0	0	0	1	0	0	0	0	0	0	1	1	0	0	0	1	2	0	0	0	0	0	1	15	14	24	15	9	29	25	11	18	0	1	0	26	106	81	0	108	68	0	0	1	0		1
B161	52	1	1	1	0	0	0	0	1	1	0	1	0	0	0	0	0	0	2	0	1	0	0	0	1	34	6	35	34	1	15	14	14	14	1	0	0	19	83	112	0	136	100	0	0	20	0		20
B162	93	2	1	0	1	1	0	0	0	0	0	0	0	0	0	1	0	0	2	0	0	0	0	1	2	10	10	12	10	2	17	18	20	16	1	0	0	22	73	73	0	121	49	0	0	25	0		25
B163	66	1	1	0	1	0	0	1	0	0	0	0	0	0	0	1	0	0	2	1	0	0	0	1	2	33	27	53	33	20	28	19	17	21	0	1	0	21	71	103	0	153	78	0	0	13	0		13
B164	69	2	0	1	0	1	0	0	0	0	0	0	1	1	0	0	0	0	2	0	0	0	0	0	1	22	9	26	22	4	25	23	21	18	1	0	0	19	101	108	0	144	90	0	0	35	0		35
[truncated: 21 more columns]
